# Supplementary material for: The common origin and degenerative evolution of flagella in Actinobacteria
Source: mBio. 2023 Nov 29;14(6):e02526-23. doi: 10.1128/mbio.02526-23 (PMC10746217; doi:10.1128/mbio.02526-23)
Supplement: Supplemental tables — Tables S1 to S4. [file mbio.02526-23-s0008.xlsx]

## Sheet: Table S1
Table S1. Summary of analyzed species and their characteristics.
Class	Order	Family	Genus	Species	Strain	Assembly No.	Assembly Level	Size (Mb)	GC%	CDS	Flagllar gene set	Chemotaxis gene set	Isolation environment
Actinomycetia	Propionibacteriales	Propionibacteriaceae	Acidipropionibacterium	Acidipropionibacterium acidipropionici	WSH1105	GCA_001975205.1	Complete	3.64546	68.8	3215	No	No	terrestrial land
Actinomycetia	Propionibacteriales	Propionibacteriaceae	Acidipropionibacterium	Acidipropionibacterium jensenii	FAM 19038	GCA_005890135.1	Complete	2.99941	68.7	2552	No	No	host-associated
Actinomycetia	Propionibacteriales	Propionibacteriaceae	Acidipropionibacterium	Acidipropionibacterium virtanenii	JS278	GCA_003325455.1	Complete	3.43287	68.4	3033	No	No	terrestrial land
Actinomycetia	Acidothermales	Acidothermaceae	Acidothermus	Acidothermus cellulolyticus	11B; ATCC 43068	GCA_000015025.1	Complete	2.44354	66.9	2137	Yes	Yes	terrestrial water
Actinomycetia	Pseudonocardiales	Pseudonocardiaceae	Kibdelosporangium	Actinoalloteichus fjordicus	ADI127-7	GCA_001941625.1	Complete	7.12085	70.1	5832	No	No	sea
Actinomycetia	Pseudonocardiales	Pseudonocardiaceae	Actinoalloteichus	Actinoalloteichus hoggarensis	DSM 45943	GCA_002234535.1	Complete	6.60672	71.1	5217	No	No	terrestrial land
Actinomycetia	Actinomycetales	Actinomycetaceae	Actinomyces	Actinomyces gaoshouyii	pika_114	GCA_002076915.1	Complete	2.35936	71.1	1892	No	No	host-associated
Actinomycetia	Actinomycetales	Actinomycetaceae	Actinomyces	Actinomyces howellii	NCTC11636	GCA_900637165.1	Complete	3.14893	71.7	2502	No	No	host-associated
Actinomycetia	Actinomycetales	Actinomycetaceae	Actinomyces	Actinomyces israelii	NCTC12972	GCA_900637225.1	Complete	2.573	64.1	2078	No	No	host-associated
Actinomycetia	Actinomycetales	Actinomycetaceae	Actinomyces	Actinomyces pacaensis	Marseille-P2985	GCA_900120245.1	Complete	1.89255	57	1583	No	No	host-associated
Actinomycetia	Actinomycetales	Actinomycetaceae	Actinomyces	Actinomyces qiguomingii	410	GCA_004102025.1	Complete	3.98855	66.8	3188	No	No	host-associated
Actinomycetia	Actinomycetales	Actinomycetaceae	Actinomyces	Actinomyces radicidentis	CCUG 36733	GCA_001553565.1	Complete	3.05161	72.6	2437	No	No	host-associated
Actinomycetia	Actinomycetales	Actinomycetaceae	Actinomyces	Actinomyces slackii	NCTC11923	GCA_900637295.1	Complete	3.22051	70	2567	No	No	host-associated
Actinomycetia	Actinomycetales	Actinomycetaceae	Actinomyces	Actinomyces viscosus	NCTC10951	GCA_900637975.1	Complete	3.49124	68.9	2720	No	No	host-associated
Actinomycetia	Micromonosporales	Micromonosporaceae	Actinoplanes	Actinoplanes friuliensis	DSM 7358	GCA_000494755.1	Complete	9.37607	70.4	8533	Yes	Yes	terrestrial land
Actinomycetia	Micromonosporales	Micromonosporaceae	Actinoplanes	Actinoplanes missouriensis	431	GCA_000284295.1	Complete	8.77347	70.8	7960	Yes	Yes	terrestrial land
Actinomycetia	Micromonosporales	Micromonosporaceae	Actinoplanes	Actinoplanes teichomyceticus	ATCC 31121	GCA_003711105.1	Complete	8.28715	72.7	6972	Yes	Yes	terrestrial land
Actinomycetia	Pseudonocardiales	Pseudonocardiaceae	Actinopolyspora	Actinopolyspora erythraea	YIM 90600	GCA_002263515.1	Complete	5.24393	68.8	4512	No	No	terrestrial land
Actinomycetia	Pseudonocardiales	Pseudonocardiaceae	Actinosynnema	Actinosynnema mirum	DSM 43827	GCA_000023245.1	Complete	8.24814	73.7	6907	Yes	Yes	terrestrial water
Actinomycetia	Pseudonocardiales	Pseudonocardiaceae	Actinosynnema	Actinosynnema pretiosum	X47	GCA_002354875.1	Complete	8.13157	73.9	6788	Yes	Yes	terrestrial land
Actinomycetia	Actinomycetales	Arcanobacteriaceae	Actinotignum	Actinotignum schaalii	CCUG 27420	GCA_000724605.1	Complete	2.15931	62.2	1706	No	No	host-associated
Actinomycetia	Propionibacteriales	Nocardioidaceae	Aeromicrobium	Aeromicrobium erythreum	AR18	GCA_001509405.1	Complete	3.62924	72.1	3390	No	No	terrestrial land
Actinomycetia	Microbacteriales	Microbacteriaceae	Agromyces	Agromyces aureus	AR33	GCA_001660485.1	Complete	4.37312	70.4	3889	No	No	terrestrial land
Actinomycetia	Microbacteriales	Microbacteriaceae	Agromyces	Agromyces protaetiae	FW100M-8	GCA_004135405.1	Complete	3.68309	70.5	3177	No	No	host-associated
Actinomycetia	Pseudonocardiales	Pseudonocardiaceae	Amycolatopsis	Amycolatopsis albispora	WP1	GCA_003312875.1	Complete	9.12144	70.7	8261	No	No	sea
Actinomycetia	Pseudonocardiales	Pseudonocardiaceae	Amycolatopsis	Amycolatopsis japonica	MG417-CF17	GCA_000732925.1	Complete	9.05386	68.8928	8400	No	No	terrestrial land
Actinomycetia	Pseudonocardiales	Pseudonocardiaceae	Amycolatopsis	Amycolatopsis keratiniphila	HCCB10007	GCA_000400635.2	Complete	8.98209	68.9996	8132	No	No	terrestrial land
Actinomycetia	Pseudonocardiales	Pseudonocardiaceae	Amycolatopsis	Amycolatopsis mediterranei	RB	GCA_000454025.1	Complete	10.2469	71.3	9374	No	No	terrestrial land
Actinomycetia	Pseudonocardiales	Pseudonocardiaceae	Amycolatopsis	Amycolatopsis orientalis	B-37	GCA_000943515.2	Complete	9.49099	68.8	8292	No	No	terrestrial land
Actinomycetia	Actinomycetales	Arcanobacteriaceae	Arcanobacterium	Arcanobacterium haemolyticum	NCTC8452	GCA_900475915.1	Complete	1.98885	53.1	1769	No	No	host-associated
Actinomycetia	Micrococcales	Micrococcaceae	Arthrobacter	Arthrobacter agilis	NCTC2676_1	GCA_900631605.1	Complete	3.26146	68.8	2927	Yes	No	terrestrial land
Actinomycetia	Micrococcales	Micrococcaceae	Arthrobacter	Arthrobacter alpinus	A3	GCA_000755585.2	Complete	4.45829	60.6388	3897	No	No	terrestrial land
Actinomycetia	Micrococcales	Micrococcaceae	Arthrobacter	Arthrobacter crystallopoietes	DSM 20117	GCA_002849715.1	Complete	5.0327	64.3581	4472	No	No	terrestrial land
Actinomycetia	Micrococcales	Micrococcaceae	Arthrobacter	Arthrobacter dokdonellae	DCT-5T	GCA_003268655.1	Complete	4.53075	66.222	3854	Yes	No	terrestrial land
Actinomycetia	Microbacteriales	Microbacteriaceae	Aurantimicrobium	Aurantimicrobium minutum	KNC	GCA_002355535.1	Complete	1.62239	52.8	1566	No	No	terrestrial water
Actinomycetia	Beutenbergiales	Beutenbergiaceae	Beutenbergia	Beutenbergia cavernae	DSM 12333	GCA_000023105.1	Complete	4.66918	73.1	4179	No	No	terrestrial land
Actinomycetia	Bifidobacteriales	Bifidobacteriaceae	Bifidobacterium	Bifidobacterium actinocoloniiforme	DSM 22766	GCA_001263395.1	Complete	1.83006	62.7	1441	No	No	host-associated
Actinomycetia	Bifidobacteriales	Bifidobacteriaceae	Bifidobacterium	Bifidobacterium adolescentis	44207	GCA_003030905.1	Complete	2.19243	59.6	1738	No	No	host-associated
Actinomycetia	Bifidobacteriales	Bifidobacteriaceae	Bifidobacterium	Bifidobacterium angulatum	JCM 7096	GCA_001025155.1	Complete	2.02197	59.4	1513	No	No	host-associated
Actinomycetia	Bifidobacteriales	Bifidobacteriaceae	Bifidobacterium	Bifidobacterium asteroides	PRL2011	GCA_000304215.1	Complete	2.1673	60.1	1635	No	No	host-associated
Actinomycetia	Bifidobacteriales	Bifidobacteriaceae	Bifidobacterium	Bifidobacterium breve	JCM 7017	GCA_000568975.1	Complete	2.28892	58.7	1798	No	No	host-associated
Actinomycetia	Bifidobacteriales	Bifidobacteriaceae	Bifidobacterium	Bifidobacterium catenulatum	JCM 1194	GCA_001025195.1	Complete	2.07952	56.2	1616	No	No	host-associated
Actinomycetia	Bifidobacteriales	Bifidobacteriaceae	Bifidobacterium	Bifidobacterium choerinum	FMB-1	GCA_002761235.1	Complete	2.25729	65.5517	1784	No	No	host-associated
Actinomycetia	Bifidobacteriales	Bifidobacteriaceae	Bifidobacterium	Bifidobacterium coryneforme	LMG18911	GCA_000737865.1	Complete	1.75515	60.5	1345	No	No	host-associated
Actinomycetia	Bifidobacteriales	Bifidobacteriaceae	Bifidobacterium	Bifidobacterium dentium	JCM 1195	GCA_001042595.1	Complete	2.63567	58.5	2083	No	No	host-associated
Actinomycetia	Bifidobacteriales	Bifidobacteriaceae	Bifidobacterium	Bifidobacterium eulemuris	DSM 100216	GCA_014898155.1	Complete	2.92084	62.2	2260	No	No	host-associated
Actinomycetia	Bifidobacteriales	Bifidobacteriaceae	Bifidobacterium	Bifidobacterium indicum	LMG 11587	GCA_000706765.1	Complete	1.73455	60.5	1324	No	No	host-associated
Actinomycetia	Bifidobacteriales	Bifidobacteriaceae	Bifidobacterium	Bifidobacterium lemurum	DSM 28807	GCA_014898175.1	Complete	2.9651	62.7	2259	No	No	host-associated
Actinomycetia	Bifidobacteriales	Bifidobacteriaceae	Bifidobacterium	Bifidobacterium longum	51A	GCA_004936435.1	Complete	2.36587	60.2	1885	No	No	host-associated
Actinomycetia	Bifidobacteriales	Bifidobacteriaceae	Bifidobacterium	Bifidobacterium pseudocatenulatum	12	GCA_003952825.1	Complete	2.19239	56.5	1655	No	No	host-associated
Actinomycetia	Bifidobacteriales	Bifidobacteriaceae	Bifidobacterium	Bifidobacterium pseudolongum	UMB-MBP-01	GCA_002282915.1	Complete	2.0081	63.4	1609	No	No	host-associated
Actinomycetia	Bifidobacteriales	Bifidobacteriaceae	Bifidobacterium	Bifidobacterium scardovii	JCM 12489	GCA_001042635.1	Complete	3.15835	64.6	2437	No	No	host-associated
Actinomycetia	Bifidobacteriales	Bifidobacteriaceae	Bifidobacterium	Bifidobacterium subtile	KCTC 3272	GCA_014898195.1	Complete	2.82235	61	2187	No	No	terrestrial water
Actinomycetia	Actinomycetales	Actinomycetaceae	Boudabousia	Boudabousia tangfeifanii	VUL4_3	GCA_001856685.1	Complete	2.20783	51.9	1732	No	No	host-associated
Actinomycetia	Dermabacterales	Dermabacteraceae	Brachybacterium	Brachybacterium avium	VR2415	GCA_002216795.1	Complete	3.5685	70.4422	2925	No	No	host-associated
Actinomycetia	Dermabacterales	Dermabacteraceae	Brachybacterium	Brachybacterium faecium	DSM 4810	GCA_000023405.1	Complete	3.61499	72	3068	No	No	terrestrial land
Actinomycetia	Dermabacterales	Dermabacteraceae	Brachybacterium	Brachybacterium ginsengisoli	DCY80	GCA_002407065.1	Complete	3.95325	71.6	3420	No	No	terrestrial land
Actinomycetia	Dermabacterales	Dermabacteraceae	Brachybacterium	Brachybacterium saurashtrense	DSM 23186	GCA_003355475.1	Complete	3.72065	72.8	3193	No	No	terrestrial land
Actinomycetia	Dermabacterales	Dermabacteraceae	Brachybacterium	Brachybacterium vulturis	VM2412	GCA_002407185.1	Complete	3.79666	70.8	3288	No	No	host-associated
Actinomycetia	Brevibacteriales	Brevibacteriaceae	Brevibacterium	Brevibacterium aurantiacum	SMQ-1419	GCA_003932995.1	Complete	4.03863	62.7	3575	No	No	host-associated
Actinomycetia	Brevibacteriales	Brevibacteriaceae	Brevibacterium	Brevibacterium casei	FDAARGOS_902	GCA_016027415.1	Complete	3.96009	68	3509	No	No	host-associated
Actinomycetia	Brevibacteriales	Brevibacteriaceae	Brevibacterium	Brevibacterium linens	ATCC 19391	GCA_003999335.1	Complete	3.8143	64.7875	3266	No	No	host-associated
Actinomycetia	Brevibacteriales	Brevibacteriaceae	Brevibacterium	Brevibacterium luteolum	NEB1784	GCA_011462075.1	Complete	3.17962	66.7	2804	No	No	host-associated
Actinomycetia	Catenulisporales	Catenulisporaceae	Catenulispora	Catenulispora acidiphila	DSM 44928	GCA_000024025.1	Complete	10.4678	69.8	8816	No	No	terrestrial land
Actinomycetia	Cellulomonadales	Cellulomonadaceae	Cellulomonas	Cellulomonas fimi	ATCC 484	GCA_000212695.1	Complete	4.26634	74.7	3746	Yes	Yes	terrestrial land
Actinomycetia	Cellulomonadales	Cellulomonadaceae	Cellulomonas	Cellulomonas flavigena	DSM 20109	GCA_000092865.1	Complete	4.12318	74.3	3641	No	No	terrestrial land
Actinomycetia	Cellulomonadales	Cellulomonadaceae	Cellulomonas	Cellulomonas gilvus	ATCC 13127	GCA_000218545.1	Complete	3.52644	73.8	3129	Yes	Yes	host-associated
Actinomycetia	Cellulomonadales	Cellulomonadaceae	Cellulomonas	Cellulomonas shaoxiangyii	Z28	GCA_004798685.1	Complete	3.90937	75.3	3364	No	No	host-associated
Actinomycetia	Cellulomonadales	Promicromonosporaceae	Cellulosimicrobium	Cellulosimicrobium cellulans	NEB113	GCA_007362135.1	Complete	4.21981	74.6	3650	Yes	Yes	terrestrial land
Actinomycetia	Microbacteriales	Microbacteriaceae	Chryseoglobus	Chryseoglobus indicus	CTD02-10-2	GCA_013414345.1	Complete	2.58535	69.6	2436	No	No	sea
Actinomycetia	Microbacteriales	Microbacteriaceae	Clavibacter	Clavibacter michiganensis subsp. michiganensis	UF1	GCA_009739655.1	Complete	3.36555	72.5474	3095	No	No	terrestrial land
Actinomycetia	Microbacteriales	Microbacteriaceae	Cnuibacter	Cnuibacter physcomitrellae	XA(T)	GCA_002096055.1	Complete	4.35165	70.8046	4051	No	No	terrestrial land
Actinomycetia	Corynebacteriales	Corynebacteriaceae	Corynebacterium	Corynebacterium ammoniagenes	MGYG-HGUT-01533	GCA_902381765.1	Complete	2.79019	55.5	2430	No	No	host-associated
Actinomycetia	Corynebacteriales	Corynebacteriaceae	Corynebacterium	Corynebacterium aquilae	S-613	GCA_001941445.1	Complete	2.92644	60.9	2384	No	No	host-associated
Actinomycetia	Corynebacteriales	Corynebacteriaceae	Corynebacterium	Corynebacterium argentoratense	DSM 44202	GCA_000590555.1	Complete	2.0319	58.9	1827	No	No	host-associated
Actinomycetia	Corynebacteriales	Corynebacteriaceae	Corynebacterium	Corynebacterium atypicum	R2070	GCA_000732945.1	Complete	2.35945	65.3513	1953	No	No	host-associated
Actinomycetia	Corynebacteriales	Corynebacteriaceae	Corynebacterium	Corynebacterium aurimucosum	DSM 44827; ATCC 700975	GCA_000022905.1	Complete	2.81923	60.5248	2530	No	No	host-associated
Actinomycetia	Corynebacteriales	Corynebacteriaceae	Corynebacterium	Corynebacterium callunae	DSM 20147	GCA_000344785.1	Complete	2.92868	52.4609	2580	No	No	terrestrial land
Actinomycetia	Corynebacteriales	Corynebacteriaceae	Corynebacterium	Corynebacterium camporealensis	DSM 44610	GCA_000980815.1	Complete	2.45181	59.4	2200	No	No	host-associated
Actinomycetia	Corynebacteriales	Corynebacteriaceae	Corynebacterium	Corynebacterium choanis	200CH	GCA_003813965.1	Complete	2.98677	57	2042	No	No	host-associated
Actinomycetia	Corynebacteriales	Corynebacteriaceae	Corynebacterium	Corynebacterium crudilactis	JZ16	GCA_001643015.1	Complete	3.21729	51.76	2817	No	No	host-associated
Actinomycetia	Corynebacteriales	Corynebacteriaceae	Corynebacterium	Corynebacterium cystitidis	NCTC11863	GCA_900187295.1	Complete	3.01157	56.9	2678	No	No	host-associated
Actinomycetia	Corynebacteriales	Corynebacteriaceae	Corynebacterium	Corynebacterium deserti	GIMN1.010	GCA_001277995.1	Complete	3.03389	55.2745	2646	No	No	terrestrial land
Actinomycetia	Corynebacteriales	Corynebacteriaceae	Corynebacterium	Corynebacterium diphtheriae	NCTC11397	GCA_001457455.1	Complete	2.46367	53.5	2179	No	No	host-associated
Actinomycetia	Corynebacteriales	Corynebacteriaceae	Corynebacterium	Corynebacterium doosanense	CAU 212	GCA_000767055.1	Complete	2.699	66.7345	2534	No	No	terrestrial water
Actinomycetia	Corynebacteriales	Corynebacteriaceae	Corynebacterium	Corynebacterium efficiens	YS-314	GCA_000011305.1	Complete	3.2195	62.9346	2804	No	No	terrestrial land
Actinomycetia	Corynebacteriales	Corynebacteriaceae	Corynebacterium	Corynebacterium endometrii	LMM-1653	GCA_004795735.1	Complete	2.47706	60.9	2112	No	No	host-associated
Actinomycetia	Corynebacteriales	Corynebacteriaceae	Corynebacterium	Corynebacterium epidermidicanis	DSM 45586	GCA_001021025.1	Complete	2.69207	58.1	2377	No	No	host-associated
Actinomycetia	Corynebacteriales	Corynebacteriaceae	Corynebacterium	Corynebacterium flavescens	OJ8	GCA_001941465.1	Complete	2.75865	59.9	2403	No	No	terrestrial land
Actinomycetia	Corynebacteriales	Corynebacteriaceae	Corynebacterium	Corynebacterium frankenforstense	ST18	GCA_001941485.1	Complete	2.60415	71.5	2146	No	No	host-associated
Actinomycetia	Corynebacteriales	Corynebacteriaceae	Corynebacterium	Corynebacterium geronticis	W8	GCA_003813985.1	Complete	2.26321	58.5	2052	No	No	host-associated
Actinomycetia	Corynebacteriales	Corynebacteriaceae	Corynebacterium	Corynebacterium glaucum	DSM 30827	GCA_002287505.1	Complete	2.51866	63	2339	No	No	terrestrial land
Actinomycetia	Corynebacteriales	Corynebacteriaceae	Corynebacterium	Corynebacterium glyciniphilum	AJ 3170	GCA_000626675.1	Complete	3.56822	64.7345	3229	No	No	terrestrial land
Actinomycetia	Corynebacteriales	Corynebacteriaceae	Corynebacterium	Corynebacterium halotolerans	YIM 70093 = DSM 44683	GCA_000341345.1	Complete	3.22201	68.2608	2818	No	No	terrestrial land
Actinomycetia	Corynebacteriales	Corynebacteriaceae	Corynebacterium	Corynebacterium imitans	NCTC13015	GCA_900187215.1	Complete	2.56561	64.3	2329	No	No	host-associated
Actinomycetia	Corynebacteriales	Corynebacteriaceae	Corynebacterium	Corynebacterium jeikeium	NCTC11914	GCA_900477975.1	Complete	2.41465	61.7	2022	No	No	host-associated
Actinomycetia	Corynebacteriales	Corynebacteriaceae	Corynebacterium	Corynebacterium kroppenstedtii	DSM 44385	GCA_000023145.1	Complete	2.4468	57.5	2015	No	No	host-associated
Actinomycetia	Corynebacteriales	Corynebacteriaceae	Corynebacterium	Corynebacterium kutscheri	DSM 20755	GCA_000980835.1	Complete	2.35406	46.5	2010	No	No	host-associated
Actinomycetia	Corynebacteriales	Corynebacteriaceae	Corynebacterium	Corynebacterium lactis	RW2-5	GCA_001274895.1	Complete	2.76974	60.5	2370	No	No	host-associated
Actinomycetia	Corynebacteriales	Corynebacteriaceae	Corynebacterium	Corynebacterium marinum	DSM 44953	GCA_000835165.1	Complete	2.72922	67.7994	2496	No	No	sea
Actinomycetia	Corynebacteriales	Corynebacteriaceae	Corynebacterium	Corynebacterium maris	DSM 45190	GCA_000442645.1	Complete	2.83355	66.6124	2555	No	No	sea
Actinomycetia	Corynebacteriales	Corynebacteriaceae	Corynebacterium	Corynebacterium minutissimum	NCTC10288	GCA_900478045.1	Complete	2.69597	59.9	2377	No	No	host-associated
Actinomycetia	Corynebacteriales	Corynebacteriaceae	Corynebacterium	Corynebacterium mustelae	DSM 45274	GCA_001020985.1	Complete	3.47423	52.5343	3058	No	No	host-associated
Actinomycetia	Corynebacteriales	Corynebacteriaceae	Corynebacterium	Corynebacterium nuruki	S6-4	GCA_007970465.1	Complete	3.17395	69.3	2742	No	No	terrestrial land
Actinomycetia	Corynebacteriales	Corynebacteriaceae	Corynebacterium	Corynebacterium pelargi	136/3	GCA_004114895.1	Complete	2.37006	58.2	2113	No	No	host-associated
Actinomycetia	Corynebacteriales	Corynebacteriaceae	Corynebacterium	Corynebacterium phocae	M408/89/1	GCA_001941565.1	Complete	2.79188	58.7758	2393	No	No	host-associated
Actinomycetia	Corynebacteriales	Corynebacteriaceae	Corynebacterium	Corynebacterium provencense	17KM38	GCA_003209395.1	Complete	3.11165	66.9	2571	No	No	host-associated
Actinomycetia	Corynebacteriales	Corynebacteriaceae	Corynebacterium	Corynebacterium pseudopelargi	812CH	GCA_003814005.1	Complete	2.34816	57.8935	2151	No	No	host-associated
Actinomycetia	Corynebacteriales	Corynebacteriaceae	Corynebacterium	Corynebacterium pseudotuberculosis	C231	GCA_000144675.2	Complete	2.33725	52.2	1976	No	No	host-associated
Actinomycetia	Corynebacteriales	Corynebacteriaceae	Corynebacterium	Corynebacterium renale	NCTC7448	GCA_900478035.1	Complete	2.33509	59.1	2109	No	No	host-associated
Actinomycetia	Corynebacteriales	Corynebacteriaceae	Corynebacterium	Corynebacterium resistens	DSM 45100	GCA_000177535.2	Complete	2.60131	57.1	2127	No	No	host-associated
Actinomycetia	Corynebacteriales	Corynebacteriaceae	Corynebacterium	Corynebacterium rouxii	FRC0190	GCA_902702935.1	Complete	2.45102	53.2	2166	No	No	host-associated
Actinomycetia	Corynebacteriales	Corynebacteriaceae	Corynebacterium	Corynebacterium sanguinis	CCUG 58655	GCA_007641235.1	Complete	2.36288	65.3	2159	No	No	host-associated
Actinomycetia	Corynebacteriales	Corynebacteriaceae	Corynebacterium	Corynebacterium simulans	Wattiau	GCA_001586235.1	Complete	2.5987	59.3	2308	No	No	host-associated
Actinomycetia	Corynebacteriales	Corynebacteriaceae	Corynebacterium	Corynebacterium singulare	IBS B52218	GCA_000833575.1	Complete	2.83052	60.1	2512	No	No	host-associated
Actinomycetia	Corynebacteriales	Corynebacteriaceae	Corynebacterium	Corynebacterium sphenisci	DSM 44792	GCA_001941505.1	Complete	2.5948	74.7	2267	No	No	host-associated
Actinomycetia	Corynebacteriales	Corynebacteriaceae	Corynebacterium	Corynebacterium stationis	622=DSM 20302	GCA_001941345.1	Complete	2.86223	54.8785	2494	No	No	sea
Actinomycetia	Corynebacteriales	Corynebacteriaceae	Corynebacterium	Corynebacterium suranareeae	N24	GCA_002355155.1	Complete	3.53751	51.8	3052	No	No	host-associated
Actinomycetia	Corynebacteriales	Corynebacteriaceae	Corynebacterium	Corynebacterium terpenotabidum	Y-11	GCA_000418365.1	Complete	2.75123	67	2330	No	No	terrestrial land
Actinomycetia	Corynebacteriales	Corynebacteriaceae	Corynebacterium	Corynebacterium testudinoris	DSM 44614	GCA_001021045.1	Complete	2.72123	63.1	2520	No	No	host-associated
Actinomycetia	Corynebacteriales	Corynebacteriaceae	Corynebacterium	Corynebacterium ulcerans	NCTC7910	GCA_900187135.1	Complete	2.45376	53.3	2121	No	No	host-associated
Actinomycetia	Corynebacteriales	Corynebacteriaceae	Corynebacterium	Corynebacterium urealyticum	NCTC12011	GCA_900187235.1	Complete	2.37753	64.2	1956	No	No	host-associated
Actinomycetia	Corynebacteriales	Corynebacteriaceae	Corynebacterium	Corynebacterium ureicelerivorans	IMMIB RIV-2301	GCA_000747315.1	Complete	2.32828	64.9917	2212	No	No	host-associated
Actinomycetia	Corynebacteriales	Corynebacteriaceae	Corynebacterium	Corynebacterium uterequi	DSM 45634	GCA_001021065.1	Complete	2.41944	65.5	2126	No	No	host-associated
Actinomycetia	Corynebacteriales	Corynebacteriaceae	Corynebacterium	Corynebacterium vitaeruminis	DSM 20294	GCA_000550805.1	Complete	2.93178	65.5	2547	No	No	host-associated
Actinomycetia	Corynebacteriales	Corynebacteriaceae	Corynebacterium	Corynebacterium xerosis	GS 1	GCA_003641245.1	Complete	2.73883	69.3	2327	No	No	host-associated
Actinomycetia	Microbacteriales	Microbacteriaceae	Cryobacterium	Cryobacterium soli	GCJ02	GCA_003611035.1	Complete	4.38546	68.4	3989	Yes	No	terrestrial land
Actinomycetia	Propionibacteriales	Propionibacteriaceae	Cutibacterium	Cutibacterium acnes	KPA171202	GCA_000008345.1	Complete	2.56026	60	2333	No	No	host-associated
Actinomycetia	Propionibacteriales	Propionibacteriaceae	Cutibacterium	Cutibacterium avidum	44067	GCA_000367205.1	Complete	2.52614	63.5	2186	No	No	host-associated
Actinomycetia	Propionibacteriales	Propionibacteriaceae	Cutibacterium	Cutibacterium granulosum	NCTC11865	GCA_900186975.1	Complete	2.17524	64.2	1747	No	No	host-associated
Actinomycetia	Dermabacterales	Dermabacteraceae	Dermabacter	Dermabacter vaginalis	AD1-86	GCA_001678905.1	Complete	2.39231	62.6	2003	No	No	host-associated
Actinomycetia	Dermatophilales	Dermatophilaceae	Dermatophilus	Dermatophilus congolensis	NCTC13039	GCA_900187045.1	Complete	2.62782	59.4	2232	Yes	Yes	host-associated
Actinomycetia	Dermabacterales	Dermabacteraceae	Devriesea	Devriesea agamarum	IMP2	GCA_900070355.1	Complete	2.95888	60.1	2431	No	No	host-associated
Actinomycetia	Corynebacteriales	Dietziaceae	Dietzia	Dietzia lutea	YIM 80766	GCA_003096075.1	Complete	3.91184	70.9091	3402	No	No	terrestrial land
Actinomycetia	Corynebacteriales	Dietziaceae	Dietzia	Dietzia psychralcaliphila	ILA-1	GCA_003096095.1	Complete	3.90484	69.67	3512	No	No	terrestrial water
Actinomycetia	Corynebacteriales	Dietziaceae	Dietzia	Dietzia timorensis	ID05-A0528	GCA_001659785.1	Complete	3.60789	65.6	3239	No	No	terrestrial land
Actinomycetia	Antricoccales	Antricoccaceae	Epidermidibacterium	Epidermidibacterium keratini	EPI-7	GCA_009834025.1	Complete	4.01881	67.3	3753	No	No	host-associated
Actinomycetia	Actinomycetales	Arcanobacteriaceae	Flaviflexus	Flaviflexus salsibiostraticola	KCTC 33148	GCA_003952265.1	Complete	2.60847	65.6	2351	No	No	terrestrial land
Actinomycetia	Frankiales	Frankiaceae	Frankia	Frankia alni	ACN14A	GCA_000058485.1	Complete	7.49793	72.8	5744	No	No	terrestrial land
Actinomycetia	Frankiales	Frankiaceae	Frankia	Frankia casuarinae	CcI3	GCA_000013345.1	Complete	5.43363	70.1	4407	No	No	terrestrial land
Actinomycetia	Frankiales	Frankiaceae	Frankia	Frankia inefficax	EuI1c	GCA_000166135.1	Complete	8.81578	72.3	7007	No	No	terrestrial land
Actinomycetia	Geodermatophilales	Geodermatophilaceae	Geodermatophilus	Geodermatophilus obscurus	DSM 43160	GCA_000025345.1	Complete	5.3225	74	4777	Yes	Yes	terrestrial land
Actinomycetia	Bogoriellales	Bogoriellaceae	Georgenia	Georgenia faecalis	ZLJ0423	GCA_003710105.1	Complete	3.43211	73.9	2917	No	No	host-associated
Actinomycetia	Micrococcales	Micrococcaceae	Glutamicibacter	Glutamicibacter arilaitensis	Re117	GCA_000197735.1	Complete	3.91819	59.2853	3475	No	No	terrestrial land
Actinomycetia	Micrococcales	Micrococcaceae	Glutamicibacter	Glutamicibacter creatinolyticus	LGCM 259	GCA_006094275.1	Complete	3.30913	65.6	2906	No	No	host-associated
Actinomycetia	Micrococcales	Micrococcaceae	Glutamicibacter	Glutamicibacter halophytocola	DR408	GCA_007855275.1	Complete	3.77019	60.2	3377	No	No	terrestrial land
Actinomycetia	Micrococcales	Micrococcaceae	Glutamicibacter	Glutamicibacter nicotianae	OTC-16	GCA_003687415.1	Complete	3.79772	61.7137	3413	Yes	No	terrestrial water
Actinomycetia	Corynebacteriales	Gordoniaceae	Gordonia	Gordonia alkanivorans	YC-RL2	GCA_004011905.1	Complete	4.97966	67.4711	4310	No	No	terrestrial land
Actinomycetia	Corynebacteriales	Gordoniaceae	Gordonia	Gordonia bronchialis	DSM 43247	GCA_000024785.1	Complete	5.29001	67.0692	4577	No	No	host-associated
Actinomycetia	Corynebacteriales	Gordoniaceae	Gordonia	Gordonia insulae	MMS17-SY073	GCA_003855095.1	Complete	5.96218	67.4	5244	No	No	terrestrial land
Actinomycetia	Corynebacteriales	Gordoniaceae	Gordonia	Gordonia iterans	Co17	GCA_002993285.1	Complete	4.00648	69	3490	No	No	terrestrial land
Actinomycetia	Corynebacteriales	Gordoniaceae	Gordonia	Gordonia phthalatica	QH-11	GCA_001305675.1	Complete	4.42873	68	4036	No	No	terrestrial land
Actinomycetia	Corynebacteriales	Gordoniaceae	Gordonia	Gordonia polyisoprenivorans	VH2	GCA_000247715.1	Complete	5.8443	66.9612	5062	No	No	terrestrial land
Actinomycetia	Corynebacteriales	Gordoniaceae	Gordonia	Gordonia rubripertincta	SD5	GCA_014070455.1	Complete	5.26318	67.5215	4741	No	No	terrestrial land
Actinomycetia	Microbacteriales	Microbacteriaceae	Gryllotalpicola	Gryllotalpicola protaetiae	2DFW10M-5	GCA_003627055.1	Complete	3.6778	69.1859	3543	No	No	host-associated
Actinomycetia	Corynebacteriales	Hoyosellaceae	Hoyosella	Hoyosella subflava	DQS3-9A1	GCA_000214175.1	Complete	4.86349	62.1997	4461	No	No	terrestrial land
Actinomycetia	Dermatophilales	Intrasporangiaceae	Intrasporangium	Intrasporangium calvum	DSM 43043	GCA_000184685.1	Complete	4.02438	70.7	3579	No	No	terrestrial land
Actinomycetia	Cellulomonadales	Promicromonosporaceae	Isoptericola	Isoptericola dokdonensis	DS-3	GCA_001636295.1	Complete	3.82697	73.8	3388	No	No	terrestrial land
Actinomycetia	Cellulomonadales	Promicromonosporaceae	Isoptericola	Isoptericola variabilis	225	GCA_000215105.1	Complete	3.30774	73.9	2920	No	No	host-associated
Actinomycetia	Dermatophilales	Intrasporangiaceae	Janibacter	Janibacter indicus	YFY001	GCA_001889125.1	Complete	3.40119	71.2	3182	No	No	host-associated
Actinomycetia	Dermatophilales	Intrasporangiaceae	Janibacter	Janibacter melonis	M714	GCA_003721155.4	Complete	3.48107	72.9187	3266	No	No	host-associated
Actinomycetia	Cellulomonadales	Jonesiaceae	Jonesia	Jonesia denitrificans	NCTC10816	GCA_900475835.1	Complete	2.74965	58.4	2462	Yes	Yes	host-associated
Actinomycetia	Pseudonocardiales	Pseudonocardiaceae	Amycolatopsis	Kibdelosporangium phytohabitans	KLBMP1111	GCA_001302585.1	Complete	11.7598	68.4	10359	No	No	terrestrial land
Actinomycetia	Kineosporiales	Kineosporiaceae	Kineococcus	Kineococcus radiotolerans	SRS30216	GCA_000017305.1	Complete	4.95667	74.2104	4653	Yes	Yes	terrestrial water
Actinomycetia	Streptomycetales	Streptomycetaceae	Kitasatospora	Kitasatospora albolonga	YIM 101047	GCA_002082585.1	Complete	8.02779	72	6706	No	No	terrestrial land
Actinomycetia	Streptomycetales	Streptomycetaceae	Kitasatospora	Kitasatospora setae	KM-6054	GCA_000269985.1	Complete	8.78328	74.2	7415	No	No	terrestrial land
Actinomycetia	Micrococcales	Micrococcaceae	Kocuria	Kocuria flava	HO-9041	GCA_001482365.1	Complete	3.63834	73.945	3129	No	No	terrestrial land
Actinomycetia	Micrococcales	Micrococcaceae	Kocuria	Kocuria indica	CE7	GCA_004328535.1	Complete	2.8426	68.6516	2360	No	No	host-associated
Actinomycetia	Micrococcales	Micrococcaceae	Kocuria	Kocuria palustris	MU14/1	GCA_001275345.1	Complete	2.85445	70.5	2423	No	No	host-associated
Actinomycetia	Micrococcales	Micrococcaceae	Kocuria	Kocuria rosea	ATCC 186	GCA_006094695.1	Complete	3.94665	72.8	3478	No	No	host-associated
Actinomycetia	Propionibacteriales	Kribbellaceae	Kribbella	Kribbella flavida	DSM 17836	GCA_000024345.1	Complete	7.57949	70.6	6963	No	No	terrestrial land
Actinomycetia	Propionibacteriales	Kribbellaceae	Kribbella	Kribbella qitaiheensis	SPB151	GCA_014217565.1	Complete	8.15681	67.4	6935	No	No	terrestrial land
Actinomycetia	Pseudonocardiales	Pseudonocardiaceae	Kutzneria	Kutzneria albida	DSM 43870	GCA_000525635.1	Complete	9.87493	70.6	8702	No	No	terrestrial land
Actinomycetia	Corynebacteriales	Lawsonellaceae	Lawsonella	Lawsonella clevelandensis	X1036	GCA_001293125.1	Complete	1.86055	58.6	1543	No	No	host-associated
Actinomycetia	Microbacteriales	Microbacteriaceae	Leifsonia	Leifsonia xyli subsp. Cynodontis	DSM 46306	GCA_000470775.1	Complete	2.68642	68.3	2251	No	No	terrestrial land
Actinomycetia	Pseudonocardiales	Pseudonocardiaceae	Lentzea	Lentzea guizhouensis	DHS C013	GCA_001701025.1	Complete	9.99787	70	9080	No	No	terrestrial land
Actinomycetia	Microbacteriales	Microbacteriaceae	Leucobacter	Leucobacter denitrificans	KACC 14055	GCA_014396385.1	Complete	2.4043	60	2200	No	No	host-associated
Actinomycetia	Microbacteriales	Microbacteriaceae	Leucobacter	Leucobacter muris	DSM 101948	GCA_004028235.1	Complete	3.21198	70.5	2817	No	No	host-associated
Actinomycetia	Microbacteriales	Microbacteriaceae	Leucobacter	Leucobacter triazinivorans	JW-1	GCA_004208635.1	Complete	3.47881	69.4	3017	No	No	terrestrial water
Actinomycetia	Cellulomonadales	Promicromonosporaceae	Luteimicrobium	Luteimicrobium xylanilyticum	HY-24	GCA_009429125.1	Complete	4.20828	72.8	3639	No	No	host-associated
Actinomycetia	Dermatophilales	Dermacoccaceae	Luteipulveratus	Luteipulveratus mongoliensis	MN07-A0370	GCA_001190945.1	Complete	5.42091	68.2	5105	No	No	terrestrial land
Actinomycetia	Microbacteriales	Microbacteriaceae	Marisediminicola	Marisediminicola antarctica	ZS314	GCA_009930795.1	Complete	3.35261	67.2	3039	Yes	No	sea
Actinomycetia	Microbacteriales	Microbacteriaceae	Microbacterium	Microbacterium amylolyticum	DSM 24221	GCA_011046975.1	Complete	2.58834	64.563	2353	No	No	terrestrial land
Actinomycetia	Microbacteriales	Microbacteriaceae	Microbacterium	Microbacterium aurum	KACC 15219	GCA_001974985.1	Complete	3.42489	69.9	3145	No	No	terrestrial land
Actinomycetia	Microbacteriales	Microbacteriaceae	Microbacterium	Microbacterium endophyticum	DSM 27099	GCA_011047135.1	Complete	2.91611	61.8	2668	No	No	terrestrial land
Actinomycetia	Microbacteriales	Microbacteriaceae	Microbacterium	Microbacterium foliorum	NRRL B-24224	GCA_003367705.1	Complete	3.56814	68.7	3281	Yes	No	terrestrial land
Actinomycetia	Microbacteriales	Microbacteriaceae	Microbacterium	Microbacterium hominis	1094	GCA_014725695.1	Complete	3.47567	71	3184	No	No	terrestrial land
Actinomycetia	Microbacteriales	Microbacteriaceae	Microbacterium	Microbacterium lemovicicum	Viu22	GCA_003991875.1	Complete	3.55565	70.9	3248	No	No	terrestrial land
Actinomycetia	Microbacteriales	Microbacteriaceae	Microbacterium	Microbacterium oleivorans	A9	GCA_001975955.2	Complete	2.99675	69	2843	No	No	terrestrial land
Actinomycetia	Microbacteriales	Microbacteriaceae	Microbacterium	Microbacterium oxydans	HG3	GCA_003991855.1	Complete	3.90689	68.2	3672	Yes	No	terrestrial land
Actinomycetia	Microbacteriales	Microbacteriaceae	Microbacterium	Microbacterium protaetiae	DFW100M-13	GCA_004135285.1	Complete	3.79048	68	3431	Yes	No	host-associated
Actinomycetia	Microbacteriales	Microbacteriaceae	Microbacterium	Microbacterium schleiferi	A32-1	GCA_015565955.1	Complete	3.29666	67.5	2823	No	No	sea
Actinomycetia	Microbacteriales	Microbacteriaceae	Microbacterium	Microbacterium sediminis	YLB-01	GCA_004564075.1	Complete	2.91986	71.6557	2735	Yes	No	sea
Actinomycetia	Microbacteriales	Microbacteriaceae	Microbacterium	Microbacterium wangchenii	dk512	GCA_004564355.1	Complete	3.82828	70.6	3639	No	No	host-associated
Actinomycetia	Micrococcales	Micrococcaceae	Micrococcus	Micrococcus luteus	NCTC 2665	GCA_000023205.1	Complete	2.5011	73	2200	No	No	host-associated
Actinomycetia	Propionibacteriales	Propionibacteriaceae	Microlunatus	Microlunatus phosphovorus	NM-1	GCA_000270245.1	Complete	5.68312	67.3	5084	No	No	terrestrial water
Actinomycetia	Micromonosporales	Micromonosporaceae	Micromonospora	Micromonospora aurantiaca	ATCC 27029	GCA_000145235.1	Complete	7.02556	72.8	6201	No	No	terrestrial land
Actinomycetia	Micromonosporales	Micromonosporaceae	Micromonospora	Micromonospora carbonacea	aurantiaca	GCA_013389765.1	Complete	7.52834	74	6134	No	No	terrestrial land
Actinomycetia	Micromonosporales	Micromonosporaceae	Micromonospora	Micromonospora craniellae	LHW63014	GCA_014764405.1	Complete	6.83993	70.9	5793	No	No	sea
Actinomycetia	Micromonosporales	Micromonosporaceae	Micromonospora	Micromonospora terminaliae	DSM 101760	GCA_009671205.1	Complete	6.74211	73.3078	6136	No	No	terrestrial land
Actinomycetia	Propionibacteriales	Propionibacteriaceae	Micropruina	Micropruina glycogenica	1	GCA_900289045.1	Complete	3.84468	68.3	3553	No	No	terrestrial water
Actinomycetia	Actinomycetales	Actinomycetaceae	Mobiluncus	Mobiluncus curtisii	ATCC 43063	GCA_000196535.1	Complete	2.14648	55.4	1792	Yes	Yes	host-associated
Actinomycetia	Microbacteriales	Microbacteriaceae	Mycetocola	Mycetocola zhujimingii	449 = CGMCC 1.16372	GCA_003065425.1	Complete	3.19365	64.8778	2973	No	No	host-associated
Actinomycetia	Corynebacteriales	Mycobacteriaceae	Mycobacterium	Mycobacterium avium subsp. hominissuis	OCU464	GCA_001865635.4	Complete	5.27587	68.9383	4797	No	No	host-associated
Actinomycetia	Corynebacteriales	Mycobacteriaceae	Mycobacterium	Mycobacterium basiliense	901379	GCA_900292015.1	Complete	5.60763	65	4591	No	No	host-associated
Actinomycetia	Corynebacteriales	Mycobacteriaceae	Mycobacterium	Mycobacterium branderi	JCM 12687	GCA_010728725.1	Complete	5.97962	66.5109	5638	No	No	host-associated
Actinomycetia	Corynebacteriales	Mycobacteriaceae	Mycobacterium	Mycobacterium canettii	CIPT 140010059	GCA_000253375.1	Complete	4.48206	65.6	3921	No	No	host-associated
Actinomycetia	Corynebacteriales	Mycobacteriaceae	Mycobacterium	Mycobacterium conspicuum	JCM 14738	GCA_010730195.1	Complete	6.23714	67.4	5574	No	No	host-associated
Actinomycetia	Corynebacteriales	Mycobacteriaceae	Mycobacterium	Mycobacterium cookii	JCM 12404	GCA_010727945.1	Complete	5.31852	66	4877	No	No	terrestrial land
Actinomycetia	Corynebacteriales	Mycobacteriaceae	Mycobacterium	Mycobacterium dioxanotrophicus	PH-06	GCA_002157835.1	Complete	8.08042	66.4321	7401	No	No	terrestrial water
Actinomycetia	Corynebacteriales	Mycobacteriaceae	Mycobacterium	Mycobacterium florentinum	JCM 14740	GCA_010730355.1	Complete	6.21986	66.4	5697	No	No	host-associated
Actinomycetia	Corynebacteriales	Mycobacteriaceae	Mycobacterium	Mycobacterium gallinarum	JCM 6399	GCA_010726765.1	Complete	6.30168	65.5832	6030	No	No	terrestrial land
Actinomycetia	Corynebacteriales	Mycobacteriaceae	Mycobacterium	Mycobacterium grossiae	DSM 104744	GCA_008329645.1	Complete	5.6816	70.4669	5279	No	No	host-associated
Actinomycetia	Corynebacteriales	Mycobacteriaceae	Mycobacterium	Mycobacterium haemophilum	ATCC 29548	GCA_000340435.3	Complete	4.23576	63.9	3746	No	No	host-associated
Actinomycetia	Corynebacteriales	Mycobacteriaceae	Mycobacterium	Mycobacterium heidelbergense	JCM 14842	GCA_010730745.1	Complete	5.05058	67.9	4497	No	No	host-associated
Actinomycetia	Corynebacteriales	Mycobacteriaceae	Mycobacterium	Mycobacterium intracellulare	ATCC 13950	GCA_000277125.1	Complete	5.4024	68.1	4969	No	No	host-associated
Actinomycetia	Corynebacteriales	Mycobacteriaceae	Mycobacterium	Mycobacterium kansasii	ATCC 12478	GCA_000157895.2	Complete	6.57723	66.1912	5497	No	No	host-associated
Actinomycetia	Corynebacteriales	Mycobacteriaceae	Mycobacterium	Mycobacterium lacus	JCM 15657	GCA_010731535.1	Complete	5.09299	66.9	4298	No	No	host-associated
Actinomycetia	Corynebacteriales	Mycobacteriaceae	Mycobacterium	Mycobacterium leprae	MRHRU-235-G	GCA_003253775.1	Complete	3.18711	57.8	2041	No	No	host-associated
Actinomycetia	Corynebacteriales	Mycobacteriaceae	Mycobacterium	Mycobacterium lepraemurium	Hawaii	GCA_002291465.1	Complete	4.05052	69	2682	No	No	host-associated
Actinomycetia	Corynebacteriales	Mycobacteriaceae	Mycobacterium	Mycobacterium mantenii	JCM 18113	GCA_010731775.1	Complete	6.18554	66.9	5493	No	No	host-associated
Actinomycetia	Corynebacteriales	Mycobacteriaceae	Mycobacterium	Mycobacterium marinum	E11	GCA_000723425.2	Complete	6.45052	65.7699	5172	No	No	host-associated
Actinomycetia	Corynebacteriales	Mycobacteriaceae	Mycobacterium	Mycobacterium marseillense	FLAC0026	GCA_002285715.1	Complete	5.28564	67.787	4832	No	No	host-associated
Actinomycetia	Corynebacteriales	Mycobacteriaceae	Mycobacterium	Mycobacterium noviomagense	JCM 16367	GCA_010731635.1	Complete	4.7798	65.8	4316	No	No	host-associated
Actinomycetia	Corynebacteriales	Mycobacteriaceae	Mycobacterium	Mycobacterium novum	JCM 6391	GCA_010726505.1	Complete	4.45893	68.6	4050	No	No	terrestrial land
Actinomycetia	Corynebacteriales	Mycobacteriaceae	Mycobacterium	Mycobacterium paragordonae	49061	GCA_003614435.1	Complete	7.22425	66.8617	6310	No	No	host-associated
Actinomycetia	Corynebacteriales	Mycobacteriaceae	Mycobacterium	Mycobacterium paraintracellulare	MOTT64	GCA_000276825.1	Complete	5.50109	68.1	5055	No	No	host-associated
Actinomycetia	Corynebacteriales	Mycobacteriaceae	Mycobacterium	Mycobacterium paraseoulense	JCM 16952	GCA_010731655.1	Complete	6.08596	67.9	5546	No	No	host-associated
Actinomycetia	Corynebacteriales	Mycobacteriaceae	Mycobacterium	Mycobacterium parmense	JCM 14742	GCA_010730575.1	Complete	5.95291	68.4	5302	No	No	host-associated
Actinomycetia	Corynebacteriales	Mycobacteriaceae	Mycobacterium	Mycobacterium saskatchewanense	JCM 13016	GCA_010729105.1	Complete	6.00892	68.3	5414	No	No	host-associated
Actinomycetia	Corynebacteriales	Mycobacteriaceae	Mycobacterium	Mycobacterium seoulense	JCM 16018	GCA_010731595.1	Complete	5.5313	68.3	5003	No	No	host-associated
Actinomycetia	Corynebacteriales	Mycobacteriaceae	Mycobacterium	Mycobacterium shigaense	JCM 32072	GCA_002356315.1	Complete	5.23266	67.3	4693	No	No	host-associated
Actinomycetia	Corynebacteriales	Mycobacteriaceae	Mycobacterium	Mycobacterium shinjukuense	JCM 14233	GCA_010730055.1	Complete	4.50402	67.8	3793	No	No	host-associated
Actinomycetia	Corynebacteriales	Mycobacteriaceae	Mycobacterium	Mycobacterium simiae	JCM 12377	GCA_010727605.1	Complete	5.78899	66.2	5226	No	No	host-associated
Actinomycetia	Corynebacteriales	Mycobacteriaceae	Mycobacteroides	Mycobacterium stephanolepidis	NJB0901	GCA_002356335.1	Complete	4.99449	64	4728	No	No	sea
Actinomycetia	Corynebacteriales	Mycobacteriaceae	Mycobacterium	Mycobacterium stomatepiae	JCM 17783	GCA_010731715.1	Complete	6.21082	66	5322	No	No	host-associated
Actinomycetia	Corynebacteriales	Mycobacteriaceae	Mycobacteroides	Mycobacteroides abscessus	FLAC013	GCA_001606295.1	Complete	5.07422	64.1	4908	No	No	host-associated
Actinomycetia	Corynebacteriales	Mycobacteriaceae	Mycobacteroides	Mycobacteroides chelonae	CCUG 47445	GCA_001632805.1	Complete	5.02982	63.9	4791	No	No	host-associated
Actinomycetia	Corynebacteriales	Mycobacteriaceae	Mycobacteroides	Mycobacteroides immunogenum	CCUG 47286	GCA_001605725.1	Complete	5.57378	64.3	5368	No	No	host-associated
Actinomycetia	Corynebacteriales	Mycobacteriaceae	Mycobacteroides	Mycobacteroides salmoniphilum	DSM 43276	GCA_004924335.1	Complete	4.7767	64.3	4529	No	No	host-associated
Actinomycetia	Corynebacteriales	Mycobacteriaceae	Mycobacteroides	Mycobacteroides saopaulense	EPM10906	GCA_001456355.1	Complete	4.64917	64.8	4470	No	No	host-associated
Actinomycetia	Corynebacteriales	Mycobacteriaceae	Mycolicibacillus	Mycolicibacillus koreensis	JCM 19956	GCA_010731835.1	Complete	4.1557	69.3	3895	No	No	host-associated
Actinomycetia	Corynebacteriales	Mycobacteriaceae	Mycolicibacter	Mycolicibacter hiberniae	JCM 13571	GCA_010729485.1	Complete	4.39665	68.5	3977	No	No	terrestrial land
Actinomycetia	Corynebacteriales	Mycobacteriaceae	Mycolicibacter	Mycolicibacter minnesotensis	JCM 17932	GCA_010731755.1	Complete	4.22405	67.1	3769	No	No	terrestrial land
Actinomycetia	Corynebacteriales	Mycobacteriaceae	Mycolicibacter	Mycolicibacter sinensis	JDM601	GCA_000214155.1	Complete	4.64367	68.4	4273	No	No	host-associated
Actinomycetia	Corynebacteriales	Mycobacteriaceae	Mycolicibacter	Mycolicibacter terrae	NCTC10856	GCA_900187145.1	Complete	4.53232	68.4	4143	No	No	host-associated
Actinomycetia	Corynebacteriales	Mycobacteriaceae	Mycolicibacterium	Mycolicibacterium aichiense	JCM 6376	GCA_010726245.1	Complete	5.92548	66.7	5581	No	No	terrestrial land
Actinomycetia	Corynebacteriales	Mycobacteriaceae	Mycolicibacterium	Mycolicibacterium alvei	JCM 12272	GCA_010727325.1	Complete	6.01685	66.0989	5606	No	No	terrestrial water
Actinomycetia	Corynebacteriales	Mycobacteriaceae	Mycolicibacterium	Mycolicibacterium anyangense	JCM 30275	GCA_010731855.1	Complete	5.69675	67.1	5276	No	No	host-associated
Actinomycetia	Corynebacteriales	Mycobacteriaceae	Mycolicibacterium	Mycolicibacterium arabiense	JCM 18538	GCA_010731815.2	Complete	6.45121	68.3453	5941	No	No	terrestrial land
Actinomycetia	Corynebacteriales	Mycobacteriaceae	Mycolicibacterium	Mycolicibacterium aubagnense	JCM 15296	GCA_010730955.1	Complete	6.32193	66.3368	5842	No	No	host-associated
Actinomycetia	Corynebacteriales	Mycobacteriaceae	Mycolicibacterium	Mycolicibacterium aurum	NCTC10437	GCA_900637195.1	Complete	6.03558	67.5	5619	No	No	terrestrial land
Actinomycetia	Corynebacteriales	Mycobacteriaceae	Mycolicibacterium	Mycolicibacterium boenickei	JCM 15653	GCA_010731295.1	Complete	6.58592	66.791	6208	No	No	host-associated
Actinomycetia	Corynebacteriales	Mycobacteriaceae	Mycolicibacterium	Mycolicibacterium celeriflavum	JCM 18439	GCA_010731795.1	Complete	5.02425	66.9	4683	No	No	host-associated
Actinomycetia	Corynebacteriales	Mycobacteriaceae	Mycolicibacterium	Mycolicibacterium chitae	NCTC10485	GCA_900637205.1	Complete	5.46177	68.9	5068	No	No	terrestrial land
Actinomycetia	Corynebacteriales	Mycobacteriaceae	Mycolicibacterium	Mycolicibacterium confluentis	JCM 13671	GCA_010729895.1	Complete	5.87656	67.5	5392	No	No	host-associated
Actinomycetia	Corynebacteriales	Mycobacteriaceae	Mycolicibacterium	Mycolicibacterium doricum	JCM 12405	GCA_010728155.1	Complete	4.0294	67.5	3631	No	No	host-associated
Actinomycetia	Corynebacteriales	Mycobacteriaceae	Mycolicibacterium	Mycolicibacterium duvalii	JCM 6396	GCA_010726645.1	Complete	5.65739	68.3	5226	No	No	host-associated
Actinomycetia	Corynebacteriales	Mycobacteriaceae	Mycolicibacterium	Mycolicibacterium fallax	JCM 6405	GCA_010726955.1	Complete	4.15682	70.4	3827	No	No	terrestrial water
Actinomycetia	Corynebacteriales	Mycobacteriaceae	Mycolicibacterium	Mycolicibacterium fortuitum	CT6	GCA_001307545.1	Complete	6.25462	66.2	5892	No	No	terrestrial land
Actinomycetia	Corynebacteriales	Mycobacteriaceae	Mycolicibacterium	Mycolicibacterium gadium	JCM 12688	GCA_010728925.1	Complete	5.965	65.7	5648	No	No	host-associated
Actinomycetia	Corynebacteriales	Mycobacteriaceae	Mycolicibacterium	Mycolicibacterium goodii	X7B	GCA_001187505.1	Complete	7.10593	67.6	6489	No	No	terrestrial land
Actinomycetia	Corynebacteriales	Mycobacteriaceae	Mycolicibacterium	Mycolicibacterium hassiacum	Mhassiacum	GCA_900603025.1	Complete	5.2691	69.3	4785	No	No	host-associated
Actinomycetia	Corynebacteriales	Mycobacteriaceae	Mycolicibacterium	Mycolicibacterium helvum	JCM 30396	GCA_010731895.1	Complete	6.40081	65.8	5887	No	No	terrestrial water
Actinomycetia	Corynebacteriales	Mycobacteriaceae	Mycolicibacterium	Mycolicibacterium insubricum	JCM 16366	GCA_010731615.1	Complete	4.57705	68.8	4178	No	No	host-associated
Actinomycetia	Corynebacteriales	Mycobacteriaceae	Mycolicibacterium	Mycolicibacterium litorale	JCM 17423	GCA_010731695.1	Complete	5.57951	68.9	5228	No	No	terrestrial land
Actinomycetia	Corynebacteriales	Mycobacteriaceae	Mycolicibacterium	Mycolicibacterium madagascariense	JCM 13574	GCA_010729665.1	Complete	5.94038	69.1809	5469	No	No	terrestrial land
Actinomycetia	Corynebacteriales	Mycobacteriaceae	Mycolicibacterium	Mycolicibacterium mageritense	JCM 12375	GCA_010727475.1	Complete	8.00672	66.9	7560	No	No	host-associated
Actinomycetia	Corynebacteriales	Mycobacteriaceae	Mycolicibacterium	Mycolicibacterium monacense	JCM 15658	GCA_010731575.1	Complete	6.04247	68.4	5657	No	No	host-associated
Actinomycetia	Corynebacteriales	Mycobacteriaceae	Mycolicibacterium	Mycolicibacterium moriokaense	JCM 6375	GCA_010726085.1	Complete	6.22578	66	5897	No	No	terrestrial land
Actinomycetia	Corynebacteriales	Mycobacteriaceae	Mycolicibacterium	Mycolicibacterium mucogenicum	DSM 44124	GCA_005670685.2	Complete	6.09927	67.2	5789	No	No	host-associated
Actinomycetia	Corynebacteriales	Mycobacteriaceae	Mycolicibacterium	Mycolicibacterium parafortuitum	JCM 6367	GCA_010725485.1	Complete	6.0442	68.4	5573	No	No	terrestrial land
Actinomycetia	Corynebacteriales	Mycobacteriaceae	Mycolicibacterium	Mycolicibacterium phocaicum	JCM 15301	GCA_010731115.1	Complete	5.8532	67.1	5432	No	No	host-associated
Actinomycetia	Corynebacteriales	Mycobacteriaceae	Mycolicibacterium	Mycolicibacterium poriferae	JCM 12603	GCA_010728325.1	Complete	5.92917	68.0161	5384	No	No	sea
Actinomycetia	Corynebacteriales	Mycobacteriaceae	Mycolicibacterium	Mycolicibacterium psychrotolerans	JCM 13323	GCA_010729305.1	Complete	5.73236	68.7	5339	No	No	terrestrial water
Actinomycetia	Corynebacteriales	Mycobacteriaceae	Mycolicibacterium	Mycolicibacterium pulveris	JCM 6370	GCA_010725725.1	Complete	5.48475	67.5	5200	No	No	host-associated
Actinomycetia	Corynebacteriales	Mycobacteriaceae	Mycolicibacterium	Mycolicibacterium sarraceniae	JCM 30395	GCA_010731875.1	Complete	4.82826	65.9	4331	No	No	terrestrial water
Actinomycetia	Corynebacteriales	Mycobacteriaceae	Mycolicibacterium	Mycolicibacterium sediminis	JCM 17899	GCA_010731735.1	Complete	6.25064	69.1	5854	No	No	sea
Actinomycetia	Corynebacteriales	Mycobacteriaceae	Mycolicibacterium	Mycolicibacterium smegmatis	NCTC8159	GCA_001457595.1	Complete	6.98327	67.3	6468	No	No	host-associated
Actinomycetia	Corynebacteriales	Mycobacteriaceae	Mycolicibacterium	Mycolicibacterium thermoresistibile	NCTC10409	GCA_900187065.1	Complete	4.95069	69	4517	No	No	terrestrial land
Actinomycetia	Corynebacteriales	Mycobacteriaceae	Mycolicibacterium	Mycolicibacterium tokaiense	JCM 6373	GCA_010725885.1	Complete	6.32815	67.9	5973	No	No	terrestrial land
Actinomycetia	Corynebacteriales	Mycobacteriaceae	Mycolicibacterium	Mycolicibacterium vaccae	95051	GCA_001655245.1	Complete	6.23575	68.6	5752	No	No	host-associated
Actinomycetia	Corynebacteriales	Mycobacteriaceae	Mycolicibacterium	Mycolicibacterium vanbaalenii	PYR-1	GCA_000015305.1	Complete	6.49186	67.8	6017	No	No	terrestrial water
Actinomycetia	Nakamurellales	Nakamurellaceae	Nakamurella	Nakamurella multipartita	DSM 44233	GCA_000024365.1	Complete	6.0603	70.9	5227	No	No	terrestrial water
Actinomycetia	Micrococcales	Micrococcaceae	Neomicrococcus	Neomicrococcus aestuarii	B18	GCA_001887245.1	Complete	2.66784	59.1	2324	No	No	terrestrial land
Actinomycetia	Corynebacteriales	Nocardiaceae	Nocardia	Nocardia asteroides	NCTC11293	GCA_900637185.1	Complete	6.98336	69.9	6295	No	No	host-associated
Actinomycetia	Corynebacteriales	Nocardiaceae	Nocardia	Nocardia brasiliensis	FDAARGOS_352	GCA_002209125.2	Complete	8.93551	68.2	7898	No	No	host-associated
Actinomycetia	Corynebacteriales	Nocardiaceae	Nocardia	Nocardia cyriacigeorgica	MDA3349	GCA_002949635.1	Complete	6.46264	68.289	5706	No	No	host-associated
Actinomycetia	Corynebacteriales	Nocardiaceae	Nocardia	Nocardia farcinica	IFM 10152	GCA_000009805.1	Complete	6.29234	70.6615	5888	No	No	host-associated
Actinomycetia	Corynebacteriales	Nocardiaceae	Nocardia	Nocardia mangyaensis	Y48	GCA_001886715.1	Complete	7.31011	68.1	6362	No	No	terrestrial land
Actinomycetia	Corynebacteriales	Nocardiaceae	Nocardia	Nocardia otitidiscaviarum	NEB252	GCA_007362295.1	Complete	7.68758	69.1	6724	No	No	host-associated
Actinomycetia	Corynebacteriales	Nocardiaceae	Nocardia	Nocardia seriolae	UTF1	GCA_002356035.1	Complete	8.12173	68.1	7239	No	No	host-associated
Actinomycetia	Corynebacteriales	Nocardiaceae	Nocardia	Nocardia wallacei	FMUON74	GCA_014466955.1	Complete	7.89286	69.1885	6932	No	No	host-associated
Actinomycetia	Propionibacteriales	Nocardioidaceae	Nocardioides	Nocardioides anomalus	HKS04	GCA_011046535.1	Complete	5.12034	73.3	4933	Yes	No	terrestrial land
Actinomycetia	Propionibacteriales	Nocardioidaceae	Nocardioides	Nocardioides baekrokdamisoli	KCTC 39748	GCA_003945325.1	Complete	2.9653	67	2873	No	No	terrestrial land
Actinomycetia	Propionibacteriales	Nocardioidaceae	Nocardioides	Nocardioides dokdonensis	FR1436	GCA_001653335.1	Complete	4.37671	72.3	4052	No	No	terrestrial land
Actinomycetia	Propionibacteriales	Nocardioidaceae	Nocardioides	Nocardioides euryhalodurans	MMS17-SY117	GCA_004564375.1	Complete	4.01774	72.2	3834	Yes	No	terrestrial land
Actinomycetia	Propionibacteriales	Nocardioidaceae	Nocardioides	Nocardioides humi	DCY24	GCA_006494775.1	Complete	6.22062	72.3	5609	Yes	No	terrestrial land
Actinomycetia	Propionibacteriales	Nocardioidaceae	Nocardioides	Nocardioides mesophilus	KACC 16243	GCA_014395785.1	Complete	4.48862	72.1	4074	No	No	terrestrial land
Actinomycetia	Propionibacteriales	Nocardioidaceae	Nocardioides	Nocardioides sambongensis	KUDC 5002	GCA_006494815.1	Complete	4.43429	71.7	3850	No	No	terrestrial land
Actinomycetia	Propionibacteriales	Nocardioidaceae	Nocardioides	Nocardioides seonyuensis	MMS17-SY207-3	GCA_004683965.1	Complete	3.97436	70.4	3763	Yes	Yes	terrestrial land
Actinomycetia	Propionibacteriales	Nocardioidaceae	Nocardioides	Nocardioides ungokensis	LMG 28591	GCA_013466985.1	Complete	4.62478	71.7	3876	No	No	terrestrial water
Actinomycetia	Streptosporangiales	Nocardiopsaceae	Nocardiopsis	Nocardiopsis dassonvillei	HZNU_N_1	GCA_002260685.1	Complete	6.64164	72.6	5452	No	No	host-associated
Actinomycetia	Streptosporangiales	Nocardiopsaceae	Nocardiopsis	Nocardiopsis gilva	YIM 90087	GCA_002263495.1	Complete	6.14215	69.7	5233	No	No	terrestrial land
Actinomycetia	Streptosporangiales	Streptosporangiaceae	Nonomuraea	Nonomuraea nitratireducens	WYY166	GCA_009497075.1	Complete	11.2732	71.1	9981	No	No	terrestrial land
Actinomycetia	Dermatophilales	Ornithinimicrobiaceae	Ornithinimicrobium	Ornithinimicrobium flavum	CPCC 203535	GCA_004526345.1	Complete	3.71291	72.5	3164	No	No	terrestrial land
Actinomycetia	Dermatophilales	Ornithinimicrobiaceae	Ornithinimicrobium	Ornithinimicrobium pratense	W204	GCA_008843165.1	Complete	3.53941	70.8	3135	No	No	terrestrial land
Actinomycetia	Bifidobacteriales	Bifidobacteriaceae	Parascardovia	Parascardovia denticolens	JCM 12538	GCA_001042675.1	Complete	1.89086	58.3	1496	No	No	host-associated
Actinomycetia	Micromonosporales	Micromonosporaceae	Phytohabitans	Phytohabitans flavus	NBRC 107702	GCA_011764545.1	Complete	9.607	70.8	7707	No	No	terrestrial land
Actinomycetia	Micromonosporales	Micromonosporaceae	Phytohabitans	Phytohabitans suffuscus	NBRC 105367	GCA_011764565.1	Complete	10.1487	72	7984	No	No	terrestrial land
Actinomycetia	Propionibacteriales	Nocardioidaceae	Pimelobacter	Pimelobacter simplex	VKM Ac-2033D	GCA_000785495.1	Complete	5.63736	72.9	5500	Yes	Yes	terrestrial land
Actinomycetia	Microbacteriales	Microbacteriaceae	Pontimonas	Pontimonas salivibrio	CL-TW6	GCA_002950575.1	Complete	1.76081	58.3	1681	No	No	sea
Actinomycetia	Pseudonocardiales	Pseudonocardiaceae	Prauserella	Prauserella marina	DSM 45268	GCA_002240355.1	Complete	6.98641	67.6077	6416	No	No	sea
Actinomycetia	Propionibacteriales	Propionibacteriaceae	Propionibacterium	Propionibacterium acidifaciens	FDAARGOS_576	GCA_003798325.1	Complete	3.07277	70.6	2512	No	No	host-associated
Actinomycetia	Propionibacteriales	Propionibacteriaceae	Propionibacterium	Propionibacterium australiense	NCTC13651	GCA_900637915.1	Complete	3.04433	68.3	2620	No	No	host-associated
Actinomycetia	Propionibacteriales	Propionibacteriaceae	Propionibacterium	Propionibacterium freudenreichii	PFRJS14	GCA_900087655.1	Complete	2.50719	67.4	2139	No	No	terrestrial land
Actinomycetia	Microbacteriales	Microbacteriaceae	Protaetiibacter	Protaetiibacter intestinalis	2DFWR-13	GCA_003627075.1	Complete	3.09711	71.5	2863	No	No	host-associated
Actinomycetia	Pseudonocardiales	Pseudonocardiaceae	Pseudonocardia	Pseudonocardia autotrophica	NBRC 12743	GCA_003945385.1	Complete	7.53529	72.7964	6886	No	No	terrestrial land
Actinomycetia	Pseudonocardiales	Pseudonocardiaceae	Pseudonocardia	Pseudonocardia dioxanivorans	CB1190	GCA_000196675.1	Complete	7.30399	73.2078	6734	No	No	terrestrial land
Actinomycetia	Propionibacteriales	Propionibacteriaceae	Pseudopropionibacterium	Pseudopropionibacterium propionicum	NCTC12967	GCA_900637725.1	Complete	3.40235	66.1	2955	No	No	host-associated
Actinomycetia	Microbacteriales	Microbacteriaceae	Rathayibacter	Rathayibacter festucae	VKM Ac-2802	GCA_009834205.1	Complete	4.31639	72.3886	3878	No	No	terrestrial land
Actinomycetia	Microbacteriales	Microbacteriaceae	Rathayibacter	Rathayibacter iranicus	NCCPB 2253	GCA_004011115.1	Complete	3.43689	67.1	3150	No	No	terrestrial land
Actinomycetia	Microbacteriales	Microbacteriaceae	Rathayibacter	Rathayibacter tanaceti	VKM Ac-2761	GCA_009834165.1	Complete	3.21412	70.7	2931	No	No	terrestrial land
Actinomycetia	Microbacteriales	Microbacteriaceae	Rathayibacter	Rathayibacter tritici	NCPPB 1953	GCA_001641005.1	Complete	3.35468	69.5	3043	No	No	terrestrial land
Actinomycetia	Micrococcales	Micrococcaceae	Renibacterium	Renibacterium salmoninarum	ATCC 33209	GCA_000018885.1	Complete	3.15525	56.3	2603	No	No	host-associated
Actinomycetia	Corynebacteriales	Nocardiaceae	Rhodococcus	Rhodococcus biphenylivorans	TG9	GCA_003288095.1	Complete	5.03422	68	4400	No	No	terrestrial water
Actinomycetia	Corynebacteriales	Nocardiaceae	Rhodococcus	Rhodococcus coprophilus	NCTC10994	GCA_900478115.1	Complete	4.57983	66.8	4096	No	No	terrestrial water
Actinomycetia	Corynebacteriales	Nocardiaceae	Rhodococcus	Rhodococcus hoagii	DSSKP-R-001	GCA_003013675.1	Complete	5.43883	68.6647	5049	No	No	terrestrial land
Actinomycetia	Corynebacteriales	Nocardiaceae	Rhodococcus	Rhodococcus qingshengii	djl-6-2	GCA_002893965.1	Complete	6.70001	62.3856	6198	No	No	terrestrial land
Actinomycetia	Corynebacteriales	Nocardiaceae	Rhodococcus	Rhodococcus rhodochrous	NCTC10210	GCA_900187265.1	Complete	5.27476	68.2	4706	No	No	terrestrial land
Actinomycetia	Corynebacteriales	Nocardiaceae	Rhodococcus	Rhodococcus ruber	SD3	GCA_003086595.1	Complete	5.36661	70.6	4810	No	No	terrestrial land
Actinomycetia	Corynebacteriales	Nocardiaceae	Rhodococcus	Rhodococcus triatomae	DSM 44893	GCA_014217765.1	Complete	4.77616	68.7	4328	No	No	host-associated
Actinomycetia	Microbacteriales	Microbacteriaceae	Rhodoluna	Rhodoluna lacicola	MWH-Ta8	GCA_000699505.1	Complete	1.43043	51.5	1357	No	No	terrestrial water
Actinomycetia	Microbacteriales	Microbacteriaceae	Rhodoluna	Rhodoluna limnophila	1B-Mac	GCA_005845345.1	Complete	1.42425	53.8	1337	No	No	terrestrial water
Actinomycetia	Micrococcales	Micrococcaceae	Rothia	Rothia aeria	NCTC10207	GCA_900637985.1	Complete	2.70781	56.4	2307	No	No	host-associated
Actinomycetia	Micrococcales	Micrococcaceae	Rothia	Rothia dentocariosa	ATCC 17931	GCA_000164695.2	Complete	2.50603	53.7	2059	No	No	host-associated
Actinomycetia	Micrococcales	Micrococcaceae	Rothia	Rothia kristinae	FDAARGOS_864	GCA_016028855.1	Complete	2.37774	71.8	2012	No	No	host-associated
Actinomycetia	Micrococcales	Micrococcaceae	Rothia	Rothia nasimurium	E1706032	GCA_014217215.1	Complete	2.52622	59.2797	2212	No	No	host-associated
Actinomycetia	Micrococcales	Micrococcaceae	Rothia	Rothia terrae	KJZ-14	GCA_014705925.2	Complete	2.66002	53.3529	2315	No	No	terrestrial land
Actinomycetia	Pseudonocardiales	Pseudonocardiaceae	Saccharomonospora	Saccharomonospora viridis	DSM 43017	GCA_000023865.1	Complete	4.30835	67.3	3792	No	No	terrestrial land
Actinomycetia	Pseudonocardiales	Pseudonocardiaceae	Saccharopolyspora	Saccharopolyspora coralli	E2A	GCA_009664835.1	Complete	4.83201	68.6	4363	No	No	sea
Actinomycetia	Pseudonocardiales	Pseudonocardiaceae	Saccharopolyspora	Saccharopolyspora erythraea	NRRL 2338	GCA_000062885.1	Complete	8.2128	71.1	7045	No	No	terrestrial land
Actinomycetia	Pseudonocardiales	Pseudonocardiaceae	Saccharopolyspora	Saccharopolyspora pogona	NRRL30141	GCA_014697215.1	Complete	9.60818	67.8857	8140	No	No	terrestrial land
Actinomycetia	Pseudonocardiales	Pseudonocardiaceae	Saccharopolyspora	Saccharopolyspora spinosa	CCTCC M206084	GCA_014490055.1	Complete	8.87644	68	7485	No	No	terrestrial land
Actinomycetia	Pseudonocardiales	Pseudonocardiaceae	Saccharothrix	Saccharothrix espanaensis	type strain: DSM 44229	GCA_000328705.1	Complete	9.36065	72.2	8232	No	No	terrestrial land
Actinomycetia	Pseudonocardiales	Pseudonocardiaceae	Saccharothrix	Saccharothrix syringae	NRRL B-16468	GCA_009498035.1	Complete	10.9296	73.5	9031	No	No	terrestrial land
Actinomycetia	Micromonosporales	Micromonosporaceae	Salinispora	Salinispora arenicola	CNS-205	GCA_000018265.1	Complete	5.78636	69.5	4891	No	No	terrestrial land
Actinomycetia	Micromonosporales	Micromonosporaceae	Salinispora	Salinispora tropica	CNB-440	GCA_000016425.1	Complete	5.18333	69.5	4505	No	No	terrestrial land
Actinomycetia	Cellulomonadales	Jonesiaceae	Sanguibacter	Sanguibacter keddieii	DSM 10542	GCA_000024925.1	Complete	4.25341	71.9	3658	Yes	Yes	host-associated
Actinomycetia	Bifidobacteriales	Bifidobacteriaceae	Scardovia	Scardovia inopinata	JCM 12537	GCA_001042695.1	Complete	1.79786	48.6	1416	No	No	host-associated
Actinomycetia	Actinomycetales	Actinomycetaceae	Schaalia	Schaalia cardiffensis	F0333	GCA_005886435.1	Complete	2.23059	61.4	1734	No	No	host-associated
Actinomycetia	Actinomycetales	Actinomycetaceae	Schaalia	Schaalia meyeri	W712	GCA_001262055.1	Complete	2.04909	65.5	1694	No	No	host-associated
Actinomycetia	Corynebacteriales	Segniliparaceae	Segniliparus	Segniliparus rotundus	DSM 44985	GCA_000092825.1	Complete	3.15753	66.8	2993	No	No	host-associated
Actinomycetia	Dermatophilales	Ornithinimicrobiaceae	Serinicoccus	Serinicoccus chungangensis	CCUG 59777	GCA_006337125.1	Complete	3.46344	73.1	3034	No	No	terrestrial water
Actinomycetia	Dermatophilales	Ornithinimicrobiaceae	Serinicoccus	Serinicoccus hydrothermalis	JLT9	GCA_001685415.1	Complete	3.59739	72.4	3307	No	No	sea
Actinomycetia	Dermatophilales	Ornithinimicrobiaceae	Serinicoccus	Serinicoccus profundi	CGMCC 4.5582	GCA_008001015.1	Complete	3.47571	71.9	3106	No	No	sea
Actinomycetia	Glycomycetales	Glycomycetaceae	Stackebrandtia	Stackebrandtia nassauensis	DSM 44728	GCA_000024545.1	Complete	6.84156	68.1	6344	No	No	terrestrial land
Actinomycetia	Streptomycetales	Streptomycetaceae	Streptacidiphilus	Streptacidiphilus bronchialis	DSM 106435	GCA_003258605.2	Complete	7.09021	72.7	5717	No	No	host-associated
Actinomycetia	Streptomycetales	Streptomycetaceae	Streptomyces	Streptomyces albidoflavus	J1074	GCA_000359525.1	Complete	6.84165	73.3	5760	No	No	terrestrial land
Actinomycetia	Streptomycetales	Streptomycetaceae	Streptomyces	Streptomyces alboniger	ATCC 12461	GCA_008704395.1	Complete	7.96279	71.2	6639	No	No	terrestrial land
Actinomycetia	Streptomycetales	Streptomycetaceae	Streptomyces	Streptomyces alfalfae	ACCC40021	GCA_001975025.1	Complete	8.62587	72.1	7100	No	No	terrestrial land
Actinomycetia	Streptomycetales	Streptomycetaceae	Streptomyces	Streptomyces ambofaciens	ATCC 23877	GCA_001267885.1	Complete	8.3936	72.168	7186	No	No	terrestrial land
Actinomycetia	Streptomycetales	Streptomycetaceae	Streptomyces	Streptomyces aquilus	GGCR-6	GCA_003955715.1	Complete	10.394	70.8	9127	No	No	terrestrial land
Actinomycetia	Streptomycetales	Streptomycetaceae	Streptomyces	Streptomyces asterosporus	DSM 41452	GCA_006716135.1	Complete	7.76658	72.5	6378	No	No	terrestrial land
Actinomycetia	Streptomycetales	Streptomycetaceae	Streptomyces	Streptomyces autolyticus	CGMCC0516	GCA_001983975.1	Complete	10.1847	71.1663	7776	No	No	terrestrial land
Actinomycetia	Streptomycetales	Streptomycetaceae	Streptomyces	Streptomyces avermitilis	MA-4680	GCA_000009765.2	Complete	9.11989	70.6845	7514	No	No	terrestrial land
Actinomycetia	Streptomycetales	Streptomycetaceae	Streptomyces	Streptomyces bacillaris	ATCC 15855	GCA_003268675.1	Complete	7.88844	72	6383	No	No	terrestrial land
Actinomycetia	Streptomycetales	Streptomycetaceae	Streptomyces	Streptomyces bingchenggensis	BCW-1	GCA_000092385.1	Complete	11.9367	70.8	9445	No	No	terrestrial land
Actinomycetia	Streptomycetales	Streptomycetaceae	Streptomyces	Streptomyces broussonetiae	T44	GCA_009796285.1	Complete	9.73578	70.9	8312	No	No	terrestrial land
Actinomycetia	Streptomycetales	Streptomycetaceae	Streptomyces	Streptomyces buecherae	AC541	GCA_014295035.1	Complete	8.41683	73.1	6343	No	No	host-associated
Actinomycetia	Streptomycetales	Streptomycetaceae	Streptomyces	Streptomyces cattleya	NRRL 8057	GCA_000237305.1	Complete	8.09255	72.9894	6959	No	No	terrestrial land
Actinomycetia	Streptomycetales	Streptomycetaceae	Streptomyces	Streptomyces cavourensis	1AS2a	GCA_002804165.1	Complete	7.60048	72.1	6263	No	No	terrestrial land
Actinomycetia	Streptomycetales	Streptomycetaceae	Streptomyces	Streptomyces chartreusis	ATCC 14922	GCA_008704715.1	Complete	9.9121	71	8433	No	No	terrestrial land
Actinomycetia	Streptomycetales	Streptomycetaceae	Streptomyces	Streptomyces chromofuscus	DSM 40273	GCA_015160875.1	Complete	7.48328	71.6	6314	No	No	terrestrial land
Actinomycetia	Streptomycetales	Streptomycetaceae	Streptomyces	Streptomyces cinereoruber	ATCC 19740	GCA_009299385.1	Complete	7.51665	72.9	6422	No	No	terrestrial land
Actinomycetia	Streptomycetales	Streptomycetaceae	Streptomyces	Streptomyces clavuligerus	F1D7	GCA_015767775.1	Complete	7.58808	72.6241	6038	No	No	terrestrial land
Actinomycetia	Streptomycetales	Streptomycetaceae	Streptomyces	Streptomyces coeruleorubidus	ATCC 13740	GCA_008705135.1	Complete	9.3357	71.1	8053	No	No	terrestrial land
Actinomycetia	Streptomycetales	Streptomycetaceae	Streptomyces	Streptomyces cyaneochromogenes	MK-45	GCA_003963535.1	Complete	10.6771	70.6	8962	No	No	terrestrial land
Actinomycetia	Streptomycetales	Streptomycetaceae	Streptomyces	Streptomyces cyaneogriseus subsp. Noncyanogenus	NMWT 1	GCA_000931445.1	Complete	7.7624	72.9	6260	No	No	terrestrial land
Actinomycetia	Streptomycetales	Streptomycetaceae	Streptomyces	Streptomyces dengpaensis	XZHG99	GCA_002946835.1	Complete	8.71017	69.9144	7424	No	No	terrestrial land
Actinomycetia	Streptomycetales	Streptomycetaceae	Streptomyces	Streptomyces fagopyri	QMT-28	GCA_009498275.1	Complete	8.88033	71.2	7331	No	No	terrestrial land
Actinomycetia	Streptomycetales	Streptomycetaceae	Streptomyces	Streptomyces ferrugineus	CCTCC AA2014009	GCA_015160855.1	Complete	9.95909	70.9	8516	No	No	terrestrial land
Actinomycetia	Streptomycetales	Streptomycetaceae	Streptomyces	Streptomyces ficellus	NRRL 8067	GCA_009739905.1	Complete	7.07824	72.6	6166	No	No	terrestrial land
Actinomycetia	Streptomycetales	Streptomycetaceae	Streptomyces	Streptomyces fodineus	TW1S1	GCA_001735805.1	Complete	9.69895	71.1	8025	No	No	terrestrial land
Actinomycetia	Streptomycetales	Streptomycetaceae	Streptomyces	Streptomyces formicae	KY5	GCA_002556545.1	Complete	9.61187	71.4	7992	No	No	host-associated
Actinomycetia	Streptomycetales	Streptomycetaceae	Streptomyces	Streptomyces fradiae	ATCC 10745	GCA_008704425.1	Complete	6.72558	74.7	5475	No	No	terrestrial land
Actinomycetia	Streptomycetales	Streptomycetaceae	Streptomyces	Streptomyces fulvissimus	DSM 40593	GCA_000385945.1	Complete	7.90576	71.5	6772	No	No	terrestrial land
Actinomycetia	Streptomycetales	Streptomycetaceae	Streptomyces	Streptomyces fungicidicus	TXX3120	GCA_003665435.1	Complete	7.6675	72.1846	6606	No	No	host-associated
Actinomycetia	Streptomycetales	Streptomycetaceae	Streptomyces	Streptomyces galilaeus	ATCC 14969	GCA_008704575.1	Complete	7.75619	71.4	6735	No	No	terrestrial land
Actinomycetia	Streptomycetales	Streptomycetaceae	Streptomyces	Streptomyces gardneri	ATCC 15439	GCA_015710995.1	Complete	9.0548	71.7	7796	No	No	terrestrial land
Actinomycetia	Streptomycetales	Streptomycetaceae	Streptomyces	Streptomyces gilvosporeus	F607	GCA_002082195.1	Complete	8.4823	71	7202	No	No	terrestrial land
Actinomycetia	Streptomycetales	Streptomycetaceae	Streptomyces	Streptomyces globisporus	C-1027	GCA_000261345.2	Complete	7.7836	71.5541	6677	No	No	terrestrial land
Actinomycetia	Streptomycetales	Streptomycetaceae	Streptomyces	Streptomyces globosus	LZH-48	GCA_003325375.1	Complete	7.53575	73.6277	6349	No	No	terrestrial land
Actinomycetia	Streptomycetales	Streptomycetaceae	Streptomyces	Streptomyces glomeroaurantiacus	JCM 4677	GCA_014701115.1	Complete	9.42839	70.3	7799	No	No	terrestrial land
Actinomycetia	Streptomycetales	Streptomycetaceae	Streptomyces	Streptomyces griseochromogenes	ATCC 14511	GCA_001542625.2	Complete	10.7647	70.8	9089	No	No	terrestrial land
Actinomycetia	Streptomycetales	Streptomycetaceae	Streptomyces	Streptomyces griseofuscus	DSM 40191	GCA_014673495.1	Complete	9.11667	71.6018	7781	No	No	terrestrial land
Actinomycetia	Streptomycetales	Streptomycetaceae	Streptomyces	Streptomyces griseorubiginosus	0.3	GCA_003595235.1	Complete	9.51238	70.9	8161	No	No	terrestrial land
Actinomycetia	Streptomycetales	Streptomycetaceae	Streptomyces	Streptomyces griseus subsp. griseus	NBRC 13350	GCA_000010605.1	Complete	8.54593	72.2	6968	No	No	terrestrial land
Actinomycetia	Streptomycetales	Streptomycetaceae	Streptomyces	Streptomyces harbinensis	NA02264	GCA_013364095.1	Complete	5.80267	72.9	5076	No	No	sea
Actinomycetia	Streptomycetales	Streptomycetaceae	Streptomyces	Streptomyces hawaiiensis	ATCC 12236	GCA_004803895.1	Complete	8.87693	71	7553	No	No	terrestrial land
Actinomycetia	Streptomycetales	Streptomycetaceae	Streptomyces	Streptomyces hundungensis	BH38	GCA_003627815.1	Complete	8.39304	70.9	7065	No	No	terrestrial land
Actinomycetia	Streptomycetales	Streptomycetaceae	Streptomyces	Streptomyces kanamyceticus	ATCC 12853	GCA_008704495.1	Complete	10.1339	71	8415	No	No	terrestrial land
Actinomycetia	Streptomycetales	Streptomycetaceae	Streptomyces	Streptomyces koyangensis	VK-A60T	GCA_003428925.1	Complete	7.22084	73	5984	No	No	terrestrial land
Actinomycetia	Streptomycetales	Streptomycetaceae	Streptomyces	Streptomyces lincolnensis	LC-G	GCA_003344445.1	Complete	9.51364	71.1	8183	No	No	terrestrial land
Actinomycetia	Streptomycetales	Streptomycetaceae	Streptomyces	Streptomyces lydicus	GS93	GCA_001984445.1	Complete	8.24318	72	6992	No	No	terrestrial land
Actinomycetia	Streptomycetales	Streptomycetaceae	Streptomyces	Streptomyces malaysiensis	DSM 4137	GCA_002591335.1	Complete	10.7442	71.0949	8215	No	No	terrestrial land
Actinomycetia	Streptomycetales	Streptomycetaceae	Streptomyces	Streptomyces nigra	452	GCA_003074055.1	Complete	7.64103	71.9	6695	No	No	terrestrial land
Actinomycetia	Streptomycetales	Streptomycetaceae	Streptomyces	Streptomyces nitrosporeus	ATCC 12769	GCA_008704555.1	Complete	7.58156	72.2	6371	No	No	terrestrial land
Actinomycetia	Streptomycetales	Streptomycetaceae	Streptomyces	Streptomyces noursei	ATCC 11455	GCA_001704275.1	Complete	9.81588	71.5	8103	No	No	terrestrial land
Actinomycetia	Streptomycetales	Streptomycetaceae	Streptomyces	Streptomyces olivoreticuli subsp. olivoreticuli	ATCC 31159	GCA_003391135.1	Complete	8.80979	71.1	7146	No	No	terrestrial land
Actinomycetia	Streptomycetales	Streptomycetaceae	Streptomyces	Streptomyces pactum	ACT12	GCA_002005225.1	Complete	8.55079	72.1	6907	No	No	terrestrial land
Actinomycetia	Streptomycetales	Streptomycetaceae	Streptomyces	Streptomyces paludis	GSSD-12	GCA_003344965.1	Complete	8.45485	71.2	6866	No	No	terrestrial land
Actinomycetia	Streptomycetales	Streptomycetaceae	Streptomyces	Streptomyces parvulus	2297	GCA_001660045.1	Complete	7.76653	72.7285	6773	No	No	terrestrial land
Actinomycetia	Streptomycetales	Streptomycetaceae	Streptomyces	Streptomyces phaeolivaceus	GY16	GCA_009184865.1	Complete	10.1754	70.9052	8391	No	No	terrestrial land
Actinomycetia	Streptomycetales	Streptomycetaceae	Streptomyces	Streptomyces platensis	ATCC 23948	GCA_008704855.1	Complete	8.50101	71.1	7049	No	No	terrestrial land
Actinomycetia	Streptomycetales	Streptomycetaceae	Streptomyces	Streptomyces pluripotens	MUSC 135	GCA_000802245.2	Complete	7.34607	69.9	6072	No	No	terrestrial land
Actinomycetia	Streptomycetales	Streptomycetaceae	Streptomyces	Streptomyces pristinaespiralis	HCCB 10218	GCA_001278075.1	Complete	8.53259	71.5	7122	No	No	terrestrial land
Actinomycetia	Streptomycetales	Streptomycetaceae	Streptomyces	Streptomyces qaidamensis	S10	GCA_001611795.1	Complete	9.08337	71.3	7718	No	No	terrestrial land
Actinomycetia	Streptomycetales	Streptomycetaceae	Streptomyces	Streptomyces qinzhouensis	SSL-25	GCA_007856155.1	Complete	8.14648	71.5	6366	No	No	terrestrial land
Actinomycetia	Streptomycetales	Streptomycetaceae	Streptomyces	Streptomyces rectiverticillatus	B15-08	GCA_013394065.1	Complete	7.67924	72.1	6317	No	No	terrestrial land
Actinomycetia	Streptomycetales	Streptomycetaceae	Streptomyces	Streptomyces rimosus	ATCC 10970	GCA_008704655.1	Complete	9.36115	72	7858	No	No	terrestrial land
Actinomycetia	Streptomycetales	Streptomycetaceae	Streptomyces	Streptomyces rubrolavendulae	MJM4426	GCA_001750785.1	Complete	6.54326	74.8	5227	No	No	terrestrial land
Actinomycetia	Streptomycetales	Streptomycetaceae	Streptomyces	Streptomyces scabiei	87.22	GCA_000091305.1	Complete	10.1487	71.5	8475	No	No	terrestrial land
Actinomycetia	Streptomycetales	Streptomycetaceae	Streptomyces	Streptomyces seoulensis	KCTC 9819	GCA_004328625.1	Complete	6.42624	71.8567	5668	No	No	terrestrial land
Actinomycetia	Streptomycetales	Streptomycetaceae	Streptomyces	Streptomyces spectabilis	ATCC 27465	GCA_008704795.1	Complete	9.80716	72.4	7967	No	No	terrestrial land
Actinomycetia	Streptomycetales	Streptomycetaceae	Streptomyces	Streptomyces spongiicola	HNM0071	GCA_003122365.1	Complete	7.18042	72.4	5580	No	No	sea
Actinomycetia	Streptomycetales	Streptomycetaceae	Streptomyces	Streptomyces subrutilus	ATCC 27467	GCA_008704535.1	Complete	7.60497	73.4	6438	No	No	terrestrial land
Actinomycetia	Streptomycetales	Streptomycetaceae	Streptomyces	Streptomyces tirandamycinicus	HNM0039	GCA_003097515.1	Complete	7.28949	72.5	5932	No	No	sea
Actinomycetia	Streptomycetales	Streptomycetaceae	Streptomyces	Streptomyces tsukubensis	NRRL 18488	GCA_003932715.1	Complete	8.01955	71.891	6343	No	No	terrestrial land
Actinomycetia	Streptomycetales	Streptomycetaceae	Streptomyces	Streptomyces tuirus	JCM 4255	GCA_014701095.1	Complete	7.561	71.4	6597	No	No	terrestrial land
Actinomycetia	Streptomycetales	Streptomycetaceae	Streptomyces	Streptomyces venezuelae	ATCC 21113	GCA_008639045.1	Complete	7.8938	72.5	6847	No	No	terrestrial land
Actinomycetia	Streptomycetales	Streptomycetaceae	Streptomyces	Streptomyces vietnamensis	GIM4.0001	GCA_000830005.1	Complete	9.15378	72.0029	7894	No	No	terrestrial land
Actinomycetia	Streptomycetales	Streptomycetaceae	Streptomyces	Streptomyces vinaceus	ATCC 27476	GCA_008704935.1	Complete	7.67351	72.3	6635	No	No	terrestrial land
Actinomycetia	Streptomycetales	Streptomycetaceae	Streptomyces	Streptomyces violaceoruber	S21	GCA_002082175.1	Complete	7.91605	72.7	6577	No	No	sea
Actinomycetia	Streptomycetales	Streptomycetaceae	Streptomyces	Streptomyces viridifaciens	ATCC 11989	GCA_008704475.1	Complete	7.75788	72.6	6572	No	No	terrestrial land
Actinomycetia	Streptomycetales	Streptomycetaceae	Streptomyces	Streptomyces xiamenensis	318	GCA_000993785.3	Complete	5.9614	72	5161	No	No	terrestrial water
Actinomycetia	Streptomycetales	Streptomycetaceae	Streptomyces	Streptomyces xinghaiensis	S187	GCA_000220705.2	Complete	7.13789	73.1	5828	No	No	sea
Actinomycetia	Streptosporangiales	Streptosporangiaceae	Streptosporangium	Streptosporangium roseum	DSM 43021	GCA_000024865.1	Complete	10.3695	70.8965	8937	No	No	terrestrial land
Actinomycetia	Propionibacteriales	Propionibacteriaceae	Tessaracoccus	Tessaracoccus aquimaris	NSG39	GCA_001997345.1	Complete	3.9347	68.8	3341	No	No	host-associated
Actinomycetia	Propionibacteriales	Propionibacteriaceae	Tessaracoccus	Tessaracoccus defluvii	JCM 17540	GCA_014489575.1	Complete	3.86479	69.3	3156	No	No	terrestrial water
Actinomycetia	Propionibacteriales	Propionibacteriaceae	Tessaracoccus	Tessaracoccus flavescens	SST-39T	GCA_001998865.1	Complete	3.65077	68.264	3404	No	No	sea
Actinomycetia	Propionibacteriales	Propionibacteriaceae	Tessaracoccus	Tessaracoccus lapidicaptus	TLA_E	GCA_900659885.1	Complete	3.2127	70.4	2884	No	No	terrestrial land
Actinomycetia	Propionibacteriales	Propionibacteriaceae	Tessaracoccus	Tessaracoccus timonensis	Marseille-P5995	GCA_900343145.1	Complete	2.759	64.6	2542	No	No	host-associated
Actinomycetia	Streptosporangiales	Nocardiopsaceae	Thermobifida	Thermobifida fusca	YX	GCA_000012405.1	Complete	3.64225	67.5	3066	No	No	terrestrial land
Actinomycetia	Streptosporangiales	Streptosporangiaceae	Thermobispora	Thermobispora bispora	DSM 43833	GCA_000092645.1	Complete	4.18998	72.4	3446	No	No	terrestrial land
Actinomycetia	Streptosporangiales	Thermomonosporaceae	Thermomonospora	Thermomonospora amylolytica	YIM 77502	GCA_003589885.1	Complete	6.80014	72.8	6050	No	No	terrestrial land
Actinomycetia	Streptosporangiales	Thermomonosporaceae	Thermomonospora	Thermomonospora curvata	DSM 43183	GCA_000024385.1	Complete	5.63902	71.6	4804	No	No	terrestrial land
Actinomycetia	Microbacteriales	Tropherymataceae	Tropheryma	Tropheryma whipplei	Twist	GCA_000007485.1	Complete	0.927303	46.3	839	No	No	host-associated
Actinomycetia	Actinomycetales	Arcanobacteriaceae	Trueperella	Trueperella bialowiezensis	NCTC13354	GCA_900637955.1	Complete	2.04325	59.6	1800	No	No	host-associated
Actinomycetia	Actinomycetales	Arcanobacteriaceae	Trueperella	Trueperella pyogenes	TP6375	GCA_000612055.1	Complete	2.33839	59.5	2057	No	No	host-associated
Actinomycetia	Corynebacteriales	Tsukamurellaceae	Tsukamurella	Tsukamurella paurometabola	DSM 20162	GCA_000092225.1	Complete	4.47972	68.3866	4195	No	No	host-associated
Actinomycetia	Corynebacteriales	Tsukamurellaceae	Tsukamurella	Tsukamurella tyrosinosolvens	MH1	GCA_002869785.1	Complete	4.9224	71.1	4739	No	No	terrestrial land
Actinomycetia	Cellulomonadales	Promicromonosporaceae	Xylanimonas	Xylanimonas allomyrinae	2JSPR-7	GCA_004135345.1	Complete	3.84864	72.6733	3097	No	No	host-associated
Actinomycetia	Cellulomonadales	Promicromonosporaceae	Xylanimonas	Xylanimonas cellulosilytica	DSM 15894	GCA_000024965.1	Complete	3.83138	72.4653	3409	No	No	terrestrial land
Nitriliruptoria	Egibacterales	Egibacteraceae	Egibacter	Egibacter rhizosphaerae	EGI 80759	GCA_004322855.1	Complete	4.63717	71.7	4116	Yes	Yes	terrestrial land
Nitriliruptoria	Egicoccales	Egicoccaceae	Egicoccus	Egicoccus halophilus	EGI 80432	GCA_004300825.1	Complete	3.98016	72.6	3552	Yes	Yes	terrestrial land
Nitriliruptoria	Euzebyales	Euzebyaceae	Euzebya	Euzebya pacifica	DY32-46	GCA_003344865.1	Complete	6.37146	70.6013	5466	Yes	Yes	sea
Nitriliruptoria	Euzebyales	Euzebyaceae	Euzebya	Euzebya rosea	DSW09	GCA_003073135.1	Contig	5.5093	71.3	4769	Yes	Yes	sea
Nitriliruptoria	Euzebyales	Euzebyaceae	Euzebya	Euzebya tangerina	F10	GCA_003074135.1	Contig	4.78006	68.9	4254	No	No	sea
Nitriliruptoria	Nitriliruptorales	Nitriliruptoraceae	Nitriliruptor	Nitriliruptor alkaliphilus	DSM 45188	GCA_000969705.1	Scaffold	5.5581	72.1	5124	Yes	Yes	terrestrial water
Nitriliruptoria	Salsipaludibacterales	Salsipaludibacteraceae	Salsipaludibacter	Salsipaludibacter albus	AS10	GCA_019798055.1	Scaffold	4.24607	71.8	3627	No	No	terrestrial land
Acidimicrobiia	Acidimicrobiales	Acidimicrobiaceae	Acidimicrobium	Acidimicrobium ferrooxidans	DSM 10331	GCA_000023265.1	Complete	2.15816	68.3	2010	Yes	Yes	terrestrial water
Acidimicrobiia	Acidimicrobiales	Acidimicrobiaceae	Aciditerrimonas	Aciditerrimonas ferrireducens	MV1	GCA_023130475.1	Scaffold	2.64995	74.1	2347	Yes	Yes	terrestrial land
Acidimicrobiia	Acidimicrobiales	Acidimicrobiaceae	Acidithrix	Acidithrix ferrooxidans	Py-F3	GCA_000949295.1	Contig	4.01987	47.7	3265	Yes	Yes	terrestrial water
Acidimicrobiia	Iamiales	Iamiaceae	Actinomarinicola	Actinomarinicola tropica	SCSIO 58843	GCA_009650215.1	Complete	3.71545	72.6	3586	Yes	Yes	sea
Acidimicrobiia	Acidimicrobiales	Microthrixaceae	Microthrix	Candidatus Microthrix parvicella	RN1	GCA_000455525.1	Scaffold	4.2115	66.3	3802	No	No	terrestrial water
Acidimicrobiia	Iamiales	Ilumatobacteraceae	Desertimonas	Desertimonas flava	SYSU D60003	GCA_003426815.1	Contig	6.22058	70.2	5730	No	No	terrestrial land
Acidimicrobiia	Acidimicrobiales	Acidimicrobiaceae	Ferrimicrobium	Ferrimicrobium acidiphilum	T23	GCA_000949255.1	Contig	3.08865	55.3	2715	Yes	Yes	terrestrial water
Acidimicrobiia	Acidimicrobiales	Acidimicrobiaceae	Ferrithrix	Ferrithrix thermotolerans	DSM 19514	GCA_900128965.1	Scaffold	2.48954	51.1	2220	Yes	Yes	terrestrial water
Acidimicrobiia	Iamiales	Ilumatobacteraceae	Ilumatobacter	Ilumatobacter coccineus	YM16-304	GCA_000348785.1	Complete	4.83018	67.3	4237	No	No	sea
Acidimicrobiia	Iamiales	Ilumatobacteraceae	Ilumatobacter	Ilumatobacter fluminis	DSM 18936	GCA_004364865.1	Contig	4.77542	68.6	4253	No	No	terrestrial water
Acidimicrobiia	Iamiales	Ilumatobacteraceae	Ilumatobacter	Ilumatobacter nonamiensis	YM16-303	GCA_000350145.1	Contig	4.28223	67	4028	No	No	sea
Acidimicrobiia	Iamiales	Iamiaceae	Rhabdothermincola	Rhabdothermincola salaria	EGI L10124	GCA_021246445.1	Contig	3.90831	71.8	3467	No	No	terrestrial land
Acidimicrobiia	Iamiales	Iamiaceae	Rhabdothermincola	Rhabdothermincola sediminis	SYSU G02662	GCA_014805525.1	Contig	3.29362	70.5	3052	No	No	terrestrial water
Coriobacteriia	Eggerthellales	Eggerthellaceae	Adlercreutzia	Adlercreutzia equolifaciens	DSM 19450	GCA_000478885.1	Complete	2.86253	63.5	2260	No	No	host-associated
Coriobacteriia	Coriobacteriales	Atopobiaceae	Lancefieldella	Atopobium parvulum	DSM 20469	GCA_000024225.1	Complete	1.54381	45.7	1347	No	No	host-associated
Coriobacteriia	Coriobacteriales	Coriobacteriaceae	Coriobacterium	Coriobacterium glomerans	PW2	GCA_000195315.1	Complete	2.11568	60.4	1765	No	No	host-associated
Coriobacteriia	Eggerthellales	Eggerthellaceae	Cryptobacterium	Cryptobacterium curtum	DSM 15641	GCA_000023845.1	Complete	1.6178	50.9	1337	No	No	host-associated
Coriobacteriia	Eggerthellales	Eggerthellaceae	Denitrobacterium	Denitrobacterium detoxificans	NPOH1	GCA_001643775.1	Complete	2.44625	59.5	1914	No	No	host-associated
Coriobacteriia	Eggerthellales	Eggerthellaceae	Eggerthella	Eggerthella lenta	DSM 2243	GCA_000024265.1	Complete	3.63226	64.2	3060	No	No	host-associated
Coriobacteriia	Coriobacteriales	Atopobiaceae	Olsenella	Olsenella timonensis	Marseille-P2300	GCA_900119915.1	Complete	2.17674	68.1	1924	No	No	host-associated
Coriobacteriia	Coriobacteriales	Atopobiaceae	Olsenella	Olsenella uli	DSM 7084	GCA_000143845.1	Complete	2.0519	64.7	1731	No	No	host-associated
Coriobacteriia	Coriobacteriales	Atopobiaceae	Parolsenella	Parolsenella catena	JCM 31932	GCA_003966955.1	Complete	1.79669	65.6	1548	No	No	host-associated
Coriobacteriia	Eggerthellales	Eggerthellaceae	Phoenicibacter	Phoenicibacter congonensis	Marseille-P3241	GCA_900169485.1	Complete	1.44796	43.4	1200	No	No	host-associated
Coriobacteriia	Eggerthellales	Eggerthellaceae	Slackia	Slackia heliotrinireducens	NCTC11029	GCA_900637575.1	Complete	3.16616	60.2	2736	No	No	host-associated
Thermoleophilia	Solirubrobacterales	Baekduiaceae	Baekduia	Baekduia soli	BR7-21	GCA_007970665.1	Complete	5.21225	74	4944	Yes	Yes	terrestrial land
Thermoleophilia	Solirubrobacterales	Conexibacteraceae	Conexibacter	Conexibacter arvalis	DSM 23288	GCA_014199525.1	Scaffold	5.2006	73.7	4735	Yes	Yes	terrestrial land
Thermoleophilia	Solirubrobacterales	Conexibacteraceae	Conexibacter	Conexibacter woesei	DSM 14684	GCA_000025265.1	Complete	6.35937	72.7	5934	Yes	Yes	terrestrial land
Thermoleophilia	Gaiellales	Gaiellaceae	Gaiella	Gaiella occulta	F2-233	GCA_003351045.1	Contig	3.02853	71.6	3069	Yes	No	terrestrial water
Thermoleophilia	Miltoncostaeales	Miltoncostaeaceae	Miltoncostaea	Miltoncostaea marina	SCSIO 60955	GCA_018141525.1	Complete	3.37027	76.2	3308	Yes	Yes	sea
Thermoleophilia	Miltoncostaeales	Miltoncostaeaceae	Miltoncostaea	Miltoncostaea oceani	SCSIO 61214	GCA_018141545.1	Complete	4.54212	74.0145	4487	Yes	Yes	sea
Thermoleophilia	Solirubrobacterales	Patulibacteraceae	Patulibacter	Patulibacter americanus	DSM 16676	GCA_000420025.1	Contig	4.47056	74.4	4059	Yes	Yes	terrestrial land
Thermoleophilia	Solirubrobacterales	Patulibacteraceae	Patulibacter	Patulibacter medicamentivorans	I11	GCA_000240225.2	Contig	5.0925	74.1	4627	No	No	terrestrial water
Thermoleophilia	Solirubrobacterales	Patulibacteraceae	Patulibacter	Patulibacter minatonensis	DSM 18081	GCA_000519325.1	Scaffold	5.52181	74.1	4994	Yes	Yes	terrestrial land
Thermoleophilia	Solirubrobacterales	Solirubrobacteraceae	Solirubrobacter	Solirubrobacter pauli	DSM 14954	GCA_003633755.1	Scaffold	7.1355	72.1	6575	Yes	Yes	terrestrial land
Thermoleophilia	Thermoleophilales	Thermoleophilaceae	Thermoleophilum	Thermoleophilum album	ATCC 35263	GCA_900108055.1	Scaffold	2.20719	69.1	2050	Yes	No	terrestrial water
Rubrobacteria	Rubrobacterales	Rubrobacteraceae	Rubrobacter	Rubrobacter aplysinae	RV113	GCA_001029505.1	Scaffold	3.18746	65.1	3057	No	No	sea
Rubrobacteria	Rubrobacterales	Rubrobacteraceae	Rubrobacter	Rubrobacter indicoceani	SCSIO 08198	GCA_003568865.1	Complete	3.07869	63.7263	2997	No	No	sea
Rubrobacteria	Rubrobacterales	Rubrobacteraceae	Rubrobacter	Rubrobacter marinus	SCSIO 52915	GCA_011492965.1	Complete	4.42035	69.0821	4289	No	No	sea
Rubrobacteria	Rubrobacterales	Rubrobacteraceae	Rubrobacter	Rubrobacter radiotolerans	RSPS-4	GCA_000661895.1	Complete	3.26723	66.7537	3125	No	No	terrestrial water
Rubrobacteria	Rubrobacterales	Rubrobacteraceae	Rubrobacter	Rubrobacter taiwanensis	Yellowstone	GCA_004337705.1	Scaffold	3.03513	67.2	3059	No	No	terrestrial water
Rubrobacteria	Rubrobacterales	Rubrobacteraceae	Rubrobacter	Rubrobacter tropicus	SCSIO 52909	GCA_011492945.1	Complete	4.5841	66.9657	4499	No	No	sea
Rubrobacteria	Rubrobacterales	Rubrobacteraceae	Rubrobacter	Rubrobacter xylanophilus	DSM 9941	GCA_000014185.1	Complete	3.22575	70.5	3243	No	No	terrestrial water
Ca. Geothermincolia	Ca. Geothermincolales	Ca. Anoxymicrobiaceae	Ca. Anoxymicrobium	Ca. Anoxymicrobium japonicum	Actinobacteria_bacterium_HGW-Actinobacteria-3	GCA_002843005.1	MAG	1.77094	57.29	1671	No	Yes	terrestrial water
Ca. Geothermincolia	Ca. Geothermincolales	Ca. Anoxymicrobiaceae	Ca. Geohydrothermomicrobium	Ca. Geohydrothermomicrobium daggyaiense	DG_2.bin.164	GCA_015711695.1	MAG	2.09868	47.27	2016	No	Yes_Partial	terrestrial water
Ca. Geothermincolia	Ca. Geothermincolales	Ca. Geothermincolaceae	Ca. Geothermincola	Ca. Geothermincola primus	QZM4_2.bin.425	GCA_015711725.1	MAG	3.16908	51.02	2740	No	Yes	terrestrial water
Ca. Geothermincolia	Ca. Geothermincolales	Ca. Geothermincolaceae	Ca. Geothermincola	Ca. Geothermincola secundus	QZM4_2.bin.157	GCA_015711755.1	MAG	2.38754	63.93	2243	No	Yes	terrestrial water
Ca. Geothermincolia	Ca. Geothermincolales	Ca. Geothermincolaceae	Ca. Geothermincola	Ca. Geothermincola secundus	QZM4_3.bin.195	GCA_015711715.1	MAG	2.47902	63.28	2440	No	Yes	terrestrial water
Ca. Geothermincolia	Ca. Geothermincolales	Ca. Geothermincolaceae	Ca. Solincola	Ca. Solincola daggyaiensis	DG_1_6.bin.137	GCA_015711825.1	MAG	2.99582	63.69	2673	Yes	Yes	terrestrial water
Ca. Geothermincolia	Ca. Geothermincolales	Ca. Geothermincolaceae	Ca. Solincola	Ca. Solincola daggyaiensis	DG_1_5.bin.44	GCA_015711815.1	MAG	2.91187	63.77	2743	Yes	Yes_Partial	terrestrial water
Ca. Geothermincolia	Ca. Geothermincolales	Ca. Geothermincolaceae	Ca. Solincola	Ca. Solincola jinzensis	JZ-2.bin.233	GCA_015711875.1	MAG	3.04492	62.52	2888	Yes	Yes	terrestrial water
Ca. Geothermincolia	Ca. Geothermincolales	Ca. Geothermincolaceae	Ca. Solincola	Ca. Solincola oleiphilus	Sk3_bin.2	-	MAG	3.08462	63.78	2582	Yes	Yes	terrestrial water
Ca. Geothermincolia	Ca. Geothermincolales	Ca. Geothermincolaceae	Ca. Solincola	Ca. Solincola oleiphilus	Sk0_bin.67	-	MAG	3.09967	63.77	2581	Yes	Yes	terrestrial water
Ca. Geothermincolia	Ca. Geothermincolales	Ca. Geothermincolaceae	Ca. Solincola	Ca. Solincola oleiphilus	Sk1_bin.43	-	MAG	2.01358	64.35	1698	Yes	Yes	terrestrial water
Ca. Geothermincolia	Ca. Geothermincolales	Ca. Geothermincolaceae	Ca. Solincola	Ca. Solincola quzhuomuensis	QZM4_1.bin.364	GCA_015711855.1	MAG	2.69425	61.37	2472	No	Yes	terrestrial water
Ca. Geothermincolia	Ca. Geothermincolales	Ca. Geothermincolaceae	Ca. Solincola	Ca. Solincola sediminis	Actinobacteria_bacterium_RBG_13_55_18	GCA_001768645.1	MAG	2.59928	54.62	2503	No	Yes	terrestrial water
Ca. Geothermincolia	Ca. Geothermincolales	Ca. Geothermincolaceae	Ca. Solincola	Ca. Solincola sediminis	Actinobacteria_bacterium_RBG_16_55_12	GCA_001767605.1	MAG	2.55438	54.56	2511	No	Yes	terrestrial water
Ca. Geothermincolia	Ca. Geothermincolales	Ca. Geothermincolaceae	Ca. Solincola	Ca. Solincola tengchongensis	DRTY-6.bin.58	GCA_015711895.1	MAG	3.00622	63.7	2763	Yes	Yes	terrestrial water
Ca. Geothermincolia	Ca. Geothermincolales	Ca. Geothermincolaceae	Ca. Solincola	Ca. Solincola tengchongensis	JZ-2.bin.101	GCA_015711915.1	MAG	2.57284	63.9	2428	No	Yes	terrestrial water
Ca. Geothermincolia	Ca. Geothermincolales	Ca. Geothermincolaceae	Ca. Solincola	Ca. Solincola tengchongensis	JZ-2.bin.62	GCA_015711935.1	MAG	3.23216	63.58	2748	No	Yes	terrestrial water
Ca. Humimicrobiia	Ca. Humimicrobiales	Ca. Calidifonticultoraceae	Ca. Calidifonticultor	Ca. Calidifonticultor daggyaiensis	DG02_2.bin.19	GCA_015661035.1	MAG	2.04831	27.57	2060	Yes	No	terrestrial water
Ca. Humimicrobiia	Ca. Humimicrobiales	Ca. Halolacustraceae	Ca. Halolacustris	Ca. Halolacustris primus	Actinobacteria_bacterium_T3Sed10_139	GCA_003567835.1	MAG	1.91209	45.2	2042	Yes	Yes_Partial	terrestrial water
Ca. Humimicrobiia	Ca. Humimicrobiales	Ca. Halolacustraceae	Ca. Halolacustris	Ca. Halolacustris primus	Actinobacteria_bacterium_CSSed11_136	GCA_003564035.1	MAG	1.58445	45.86	1719	Yes	No	terrestrial water
Ca. Humimicrobiia	Ca. Humimicrobiales	Ca. Halolacustraceae	Ca. Halolacustris	Ca. Halolacustris secundus	Actinobacteria_bacterium_CSSed11_114R1	GCA_003563375.1	MAG	1.4956	42.72	1634	No	No	terrestrial water
Ca. Humimicrobiia	Ca. Humimicrobiales	Ca. Halolacustraceae	Ca. Halolacustris	Ca. Halolacustris secundus	Actinobacteria_bacterium_T3Sed10_110R1	GCA_003568075.1	MAG	1.63624	42.64	1776	No	No	terrestrial water
Ca. Humimicrobiia	Ca. Humimicrobiales	Ca. Humimicrobiaceae	Ca. Humimicrobium	Ca. Humimicrobium oleiphilum	Actinobacteria_bacterium_UBA1414	GCA_002304935.1	MAG	1.70922	34.82	1633	No	No	terrestrial water
Ca. Humimicrobiia	Ca. Humimicrobiales	Ca. Hydromicrobiaceae	Ca. Hydromicrobium	Ca. Hydromicrobium americanum	Actinobacteria_bacterium_CG08_land_8_20_14_0_20_35_9	GCA_002779205.1	MAG	1.17604	35.1	1262	No	No	terrestrial water
Ca. Aquicultoria	Ca. Aquicultorales	Ca. Aquicultoraceae	Ca. Aquicultor	Ca. Aquicultor primus	Actinobacteria_bacterium_GWC2_53_9	GCA_001767575.1	MAG	1.78898	53.06	1822	Yes	Yes	terrestrial water
Ca. Aquicultoria	Ca. Aquicultorales	Ca. Aquicultoraceae	Ca. Aquicultor	Ca. Aquicultor secundus	Actinobacteria_bacterium_CG08_land_8_20_14_0_20_50_39	GCA_002779175.1	MAG	2.2177	49.91	2244	Yes	Yes	terrestrial water
Ca. Aquicultoria	Ca. Aquicultorales	Ca. Aquicultoraceae	Ca. Aquicultor	Ca. Aquicultor secundus	Actinobacteria_bacterium_CG_4_9_14_3_um_filter_50_75	GCA_002789655.1	MAG	1.97127	50.23	2005	Yes	Yes	terrestrial water
Ca. Aquicultoria	Ca. Aquicultorales	Ca. Aquicultoraceae	Ca. Aquicultor	Ca. Aquicultor secundus	Actinobacteria_bacterium_CG_4_8_14_3_um_filter_50_135	GCA_002782845.1	MAG	2.08942	50.2	2166	Yes	Yes	terrestrial water
Ca. Aquicultoria	Ca. Aquicultorales	Ca. Aquicultoraceae	Ca. Aquicultor	Ca. Aquicultor secundus	Actinobacteria_bacterium_CG17_big_fil_post_rev_8_21_14_2_50_50_24	GCA_002783345.1	MAG	2.25731	49.91	2279	Yes	Yes	terrestrial water
Ca. Aquicultoria	Ca. Aquicultorales	Ca. Aquicultoraceae	Ca. Aquicultor	Ca. Aquicultor secundus	Actinobacteria_bacterium_CG2_30_50_142	GCA_001871795.1	MAG	2.15692	50.03	2139	Yes	Yes	terrestrial water
Ca. Aquicultoria	Ca. Aquicultorales	Ca. Aquicultoraceae	Ca. Aquicultor	Ca. Aquicultor secundus	Actinobacteria_bacterium_CG_4_10_14_3_um_filter_50_156	GCA_002784845.1	MAG	2.12958	50.02	2199	Yes	Yes	terrestrial water
Ca. Aquicultoria	Ca. Aquicultorales	Ca. Aquicultoraceae	Ca. Aquicultor	Ca. Aquicultor secundus	Actinobacteria_bacterium_CG_4_10_14_0_8_um_filter_50_43	GCA_002791875.1	MAG	2.29931	49.88	2341	Yes	Yes	terrestrial water
Ca. Aquicultoria	Ca. Geothermocultorales	Ca. Geothermocultoraceae	Ca. Geothermocultor	Ca. Geothermocultor quzhuomuensis	QZM4_1.bin.14	GCA_015711795.1	MAG	1.76217	36.98	1742	No	Yes	terrestrial water
Ca. Aquicultoria	Ca. Subteraquimicrobiales	Ca. Oleimmunidimicrobiaceae	Ca. Oleimmundimicrobium	Ca. Oleimmundimicrobium americanum	Actinobacteria_bacterium_UBA3085	GCA_002366545.1	MAG	1.51388	40.13	1533	Yes	Yes	sea
Ca. Aquicultoria	Ca. Subteraquimicrobiales	Ca. Subteraquimicrobiaceae	Ca. Subteraquimicrobium	Ca. Subteraquimicrobium carltonvillense	Actinobacteria_bacterium_UBA2594	GCA_002339355.1	MAG	1.51472	45.48	1565	No	No	terrestrial water

## Sheet: Table S2
Table S2. Summary of flagellar composition in actinobacterial genomes
Organism Name		f-T3SS																														MS-ring			Motor (Stator + Rotor)
	Strain	FlhA				FlhB			FlhX			FliO			FliP			FliQ			FliR			FliI			FliJ			FliH			FliF			MotA			MotB			FliG			FliM			FliN/FliY-1
		Locus tag	Protein product	Length	Locus tag	Protein product	Length	Locus tag	Protein product	Length	Locus tag	Protein product	Length	Locus tag	Protein product	Length	Locus tag	Protein product	Length	Locus tag	Protein product	Length	Locus tag	Protein product	Length	Locus tag	Protein product	Length	Locus tag	Protein product	Length	Locus tag	Protein product	Length	Locus tag	Protein product	Length	Locus tag	Protein product	Length	Locus tag	Protein product	Length	Locus tag	Protein product	Length	Locus tag	Protein product	Length
Microbacterium sediminis	YLB-01	E3O41_RS04860	WP_067028063.1	681	E3O41_RS04865	WP_135012104.1	370	-	-	-	E3O41_RS04885	WP_135012108.1	137	E3O41_RS04880	WP_067028055.1	221	E3O41_RS04875	WP_067028057.1	91	E3O41_RS04870	WP_135012106.1	253	E3O41_RS04935	WP_067028036.1	440	E3O41_RS04930	WP_067028038.1	146	E3O41_RS04940	WP_083991048.1	205	E3O41_RS04950	WP_067028028.1	540	E3O41_RS04905	WP_067028048.1	265	E3O41_RS04900	WP_083991049.1	273	E3O41_RS04945	WP_067028031.1	334	E3O41_RS04895	WP_067028144.1	308	E3O41_RS04890	WP_067028051.1	220
Microbacterium protaetiae	DFW100M-13	ET475_RS08710	WP_129388688.1	686	ET475_RS08715	WP_129388691.1	363	-	-	-	-	pseudo	-	ET475_RS08730	WP_165311007.1	310	ET475_RS08725	WP_129388697.1	91	ET475_RS08720	WP_129388694.1	253	ET475_RS08785	WP_129388732.1	430	ET475_RS08780	WP_129388728.1	139	ET475_RS08790	WP_129388735.1	201	ET475_RS08800	WP_129388738.1	552	ET475_RS08750	WP_129388713.1	275	ET475_RS08745	WP_129388709.1	269	ET475_RS08795	WP_129393815.1	336	ET475_RS08740	WP_129388707.1	308	ET475_RS08735	WP_129388703.1	219
Microbacterium oxydans	HG3	CVS54_RS04820	WP_046747375.1	686	CVS54_RS04825	WP_058632699.1	363	-	-	-	CVS54_RS04845	WP_058632712.1	160	CVS54_RS04840	WP_046747377.1	271	CVS54_RS04835	WP_017828226.1	90	CVS54_RS04830	WP_046747445.1	253	CVS54_RS04935	WP_127011874.1	431	CVS54_RS04930	WP_046747392.1	143	CVS54_RS04940	WP_082108585.1	201	CVS54_RS04950	WP_127011875.1	540	CVS54_RS04865	WP_046747380.1	269	CVS54_RS04860	WP_127011868.1	269	CVS54_RS04945	WP_046747395.1	334	CVS54_RS04855	WP_058632701.1	310	CVS54_RS04850	WP_127011867.1	219
Microbacterium foliorum	NRRL B-24224	DXT68_RS09090	WP_045253032.1	688	DXT68_RS09095	WP_045253033.1	367	-	-	-	DXT68_RS09115	WP_052677616.1	146	DXT68_RS09110	WP_045253035.1	258	DXT68_RS09105	WP_045253034.1	91	DXT68_RS09100	WP_045253061.1	253	DXT68_RS09170	WP_045253045.1	442	DXT68_RS09165	WP_045253044.1	141	DXT68_RS09175	WP_045253046.1	212	DXT68_RS09185	WP_045253047.1	546	DXT68_RS09135	WP_045253038.1	266	DXT68_RS09130	WP_045253037.1	269	DXT68_RS09180	WP_045253064.1	330	DXT68_RS09125	WP_052677617.1	313	DXT68_RS09120	WP_045253036.1	218
Marisediminicola antarctica	ZS314	BHD05_RS02335	WP_161884997.1	682	BHD05_RS02330	WP_161884996.1	367	-	-	-	BHD05_RS02310	WP_161884993.1	134	BHD05_RS02315	WP_161887308.1	245	BHD05_RS02320	WP_161884994.1	91	BHD05_RS02325	WP_161884995.1	252	BHD05_RS02260	WP_161884983.1	442	BHD05_RS02265	WP_161884984.1	144	BHD05_RS02255	WP_161884982.1	201	BHD05_RS02245	WP_161884980.1	526	BHD05_RS02290	WP_161884989.1	270	BHD05_RS02295	WP_161884990.1	266	BHD05_RS02250	WP_161884981.1	338	BHD05_RS02300	WP_161884991.1	286	BHD05_RS02305	WP_161884992.1	229
Cryobacterium soli	GCJ02	DOE79_RS02540	WP_120337141.1	683	DOE79_RS02545	WP_120340109.1	393	-	-	-	DOE79_RS02565	WP_120337143.1	177	DOE79_RS02560	WP_181445876.1	268	DOE79_RS02555	WP_066595006.1	91	DOE79_RS02550	WP_120337142.1	252	DOE79_RS02625	WP_120337152.1	474	DOE79_RS02620	WP_181445849.1	164	DOE79_RS02630	WP_162942573.1	269	DOE79_RS02640	WP_120337155.1	531	DOE79_RS02585	WP_120337145.1	272	DOE79_RS02580	WP_181445848.1	316	DOE79_RS02635	WP_120337154.1	339	DOE79_RS02575	WP_120340111.1	296	DOE79_RS02570	WP_120337144.1	250
Arthrobacter agilis	NCTC2676_1	ELX44_RS02150	Pseudo	-	ELX44_RS02145	WP_087027972.1	366	-	-	-	ELX44_RS02125	WP_087027966.1	206	ELX44_RS02130	WP_087028074.1	267	ELX44_RS02135	WP_087027968.1	91	ELX44_RS02140	WP_087027970.1	252	ELX44_RS02065	WP_087027944.1	438	ELX44_RS02070	WP_087027946.1	144	ELX44_RS02060	WP_087027942.1	201	ELX44_RS02050	WP_087027940.1	546	ELX44_RS02105	WP_087027958.1	279	ELX44_RS15175	WP_087027960.1	325	ELX44_RS02055	WP_087028072.1	334	ELX44_RS02115	WP_087027962.1	288	ELX44_RS02120	WP_087027964.1	234
Arthrobacter dokdonellae	DCT-5T	DMB86_RS02750	WP_113716451.1	681	DMB86_RS02745	WP_113719287.1	377	-	-	-	DMB86_RS02725	WP_113716448.1	149	DMB86_RS02730	WP_113719286.1	269	DMB86_RS02735	WP_113716449.1	90	DMB86_RS02740	WP_113716450.1	255	DMB86_RS02675	WP_113716441.1	451	DMB86_RS02680	WP_113716442.1	139	DMB86_RS02670	WP_171814342.1	208	DMB86_RS02660	WP_113716438.1	531	DMB86_RS02705	WP_113716446.1	269	DMB86_RS02710	WP_113719284.1	246	DMB86_RS02665	WP_113716439.1	340	DMB86_RS02715	WP_113719285.1	293	DMB86_RS02720	WP_113716447.1	236
Glutamicibacter nicotianae	OTC-16	D3647_RS06905	WP_121866621.1	684	D3647_RS06900	WP_121866620.1	364	-	-	-	D3647_RS06880	WP_162989250.1	194	D3647_RS06885	WP_121866618.1	267	D3647_RS06890	WP_073707563.1	91	D3647_RS06895	WP_121866619.1	254	D3647_RS06825	WP_121867795.1	434	D3647_RS06830	WP_121866609.1	140	D3647_RS06820	WP_121866608.1	202	D3647_RS06810	WP_121867794.1	525	D3647_RS06860	WP_121866614.1	268	D3647_RS06865	WP_279630086.1	276	D3647_RS06815	WP_121866607.1	339	D3647_RS06870	WP_121866615.1	312	D3647_RS06875	WP_121866616.1	247
Jonesia denitrificans	NCTC10816	DQN74_RS10130	WP_015772273.1	687	DQN74_RS10135	WP_015772274.1	380	-	-	-	DQN74_RS10155	WP_015772278.1	207	DQN74_RS10150	WP_015772277.1	276	DQN74_RS10145	WP_015772276.1	90	DQN74_RS10140	WP_015772275.1	253	DQN74_RS10220	WP_015772290.1	446	DQN74_RS10215	WP_015772289.1	151	DQN74_RS10225	WP_015772291.1	233	DQN74_RS10235	WP_015772293.1	534	DQN74_RS10180	WP_015772283.1	261	DQN74_RS10175	WP_015772282.1	305	DQN74_RS10230	WP_015772292.1	341	DQN74_RS10165	WP_015772280.1	308	DQN74_RS10160	WP_083775225.1	219
Sanguibacter keddieii	DSM 10542	SKED_RS15230	WP_012868067.1	686	SKED_RS15235	WP_052293936.1	404	-	-	-	SKED_RS15255	WP_012868072.1	215	SKED_RS15250	WP_143756027.1	267	SKED_RS15245	WP_012868070.1	90	SKED_RS15240	WP_174269750.1	239	SKED_RS15315	WP_012868084.1	459	SKED_RS15310	WP_012868083.1	144	SKED_RS15320	WP_012868085.1	233	SKED_RS15330	WP_012868087.1	530	SKED_RS15280	WP_042438125.1	258	SKED_RS15275	WP_012868076.1	295	SKED_RS15325	WP_012868086.1	337	SKED_RS15265	WP_012868074.1	315	SKED_RS15260	WP_012868073.1	247
Cellulosimicrobium cellulans	NEB113	FOG94_RS06605	WP_081600164.1	688	FOG94_RS06600	WP_076403286.1	377	-	-	-	FOG94_06580	pseudo	-	FOG94_RS06585	WP_170982209.1	251	FOG94_RS06590	WP_021482560.1	91	FOG94_RS06595	WP_137281558.1	250	FOG94_RS06525	WP_137281593.1	449	FOG94_RS06530	WP_043660553.1	144	FOG94_RS06520	WP_137281552.1	216	FOG94_RS06510	WP_034652806.1	542	FOG94_RS06560	WP_021483317.1	257	FOG94_RS06565	WP_081600165.1	297	FOG94_RS06515	WP_081600280.1	373	FOG94_06570	WP_034652792.1	299	FOG94_RS06575	WP_034652790.1	234
Cellulomonas fimi	ATCC 484	CELF_RS03465	WP_013769863.1	685	CELF_RS03460	WP_013769862.1	400	-	-	-	CELF_RS03440	WP_013769858.1	163	CELF_RS03445	WP_013769859.1	240	CELF_RS03450	WP_013769860.1	90	CELF_RS03455	WP_170272065.1	239	CELF_RS03365	WP_013769843.1	444	CELF_RS03370	WP_013769844.1	141	CELF_RS03360	WP_013769842.1	280	CELF_RS03350	WP_013769840.1	535	CELF_RS03415	WP_013769853.1	261	CELF_RS03420	WP_013769854.1	301	CELF_RS03355	WP_013769841.1	333	CELF_RS03430	WP_083835774.1	327	CELF_RS03435	WP_013769857.1	238
Cellulomonas gilvus	ATCC 13127	CELGI_RS02430	WP_013882526.1	686	CELGI_RS02425	WP_013882525.1	394	-	-	-	CELGI_RS02405	WP_013882521.1	152	CELGI_RS02410	WP_013882522.1	280	CELGI_RS02415	WP_013882523.1	90	CELGI_RS02420	WP_041574339.1	252	CELGI_RS02330	WP_013882507.1	437	CELGI_RS02335	WP_013882508.1	148	CELGI_RS02325	WP_013882506.1	201	CELGI_RS02315	WP_013882504.1	532	CELGI_RS02380	WP_013882516.1	259	CELGI_RS02385	WP_013882517.1	296	CELGI_RS02320	WP_013882505.1	334	CELGI_RS02395	WP_013882519.1	311	CELGI_RS02400	WP_013882520.1	235
Mobiluncus curtisii	ATCC 43063	HMPREF0573_RS04355	WP_004007557.1	697	HMPREF0573_RS04350	WP_004011279.1	367	-	-	-	HMPREF0573_RS04330	WP_013189008.1	322	HMPREF0573_RS04335	WP_013189009.1	422	HMPREF0573_RS04340	WP_004007560.1	90	HMPREF0573_RS04345	WP_004007559.1	248	HMPREF0573_RS04270	WP_004007574.1	444	HMPREF0573_RS04275	WP_004007573.1	179	HMPREF0573_RS04265	WP_004007575.1	234	HMPREF0573_RS04255	WP_004007577.1	538	HMPREF0573_RS04305	WP_004007567.1	259	HMPREF0573_RS04310	WP_004007566.1	307	HMPREF0573_RS04260	WP_004007576.1	341	HMPREF0573_RS04320	WP_004007564.1	306	HMPREF0573_RS04325	WP_013189007.1	250
Kineococcus radiotolerans	SRS30216	KRAD_RS02685	WP_041291861.1	684	KRAD_RS02705	WP_011981706.1	360	-	-	-	KRAD_RS23890	WP_011981710.1	174	KRAD_RS02720	WP_157873770.1	275	KRAD_RS02715	WP_011981708.1	92	KRAD_RS02710	WP_157873769.1	248	KRAD_RS02785	WP_041292567.1	440	KRAD_RS23895	WP_011981721.1	153	KRAD_RS02790	WP_049821047.1	229	KRAD_RS02800	WP_011981725.1	537	KRAD_RS02750	WP_011981715.1	257	KRAD_RS02745	WP_011981714.1	342	KRAD_RS02795	WP_083782198.1	331	KRAD_RS02735	WP_011981712.1	314	KRAD_RS02730	WP_011981711.1	249
Dermatophilus congolensis	NCTC13039	CKV89_RS11105	WP_028326725.1	681	CKV89_RS11110	WP_051277216.1	398	-	-	-	CKV89_RS11130	WP_028326729.1	159	CKV89_RS11125	WP_084440879.1	287	CKV89_RS11120	WP_028326727.1	90	CKV89_RS11115	WP_028326726.1	261	CKV89_RS11200	WP_051277399.1	428	CKV89_RS11190	WP_028326738.1	169	CKV89_RS11205	WP_169714605.1	249	CKV89_RS11215	WP_028326742.1	545	CKV89_RS11155	WP_028326733.1	261	CKV89_RS11150	WP_051277218.1	300	CKV89_RS11210	WP_028326741.1	336	CKV89_RS11140	WP_028326731.1	289	CKV89_RS11135	WP_028326730.1	369
Nocardioides euryhalodurans	MMS17-SY117	EXE57_RS08885	WP_135076554.1	681	EXE57_RS08880	WP_135076551.1	381	-	-	-	EXE57_RS08860	WP_135076542.1	154	EXE57_RS08865	WP_135080765.1	264	EXE57_RS08870	WP_135076545.1	89	EXE57_RS08875	WP_135076548.1	255	EXE57_RS08800	WP_135076512.1	433	EXE57_RS08805	WP_135076514.1	149	EXE57_RS08795	WP_135076509.1	217	EXE57_RS08785	WP_135076503.1	531	EXE57_RS08835	WP_135076527.1	258	EXE57_RS08840	WP_135076530.1	310	EXE57_RS08790	WP_135076506.1	338	EXE57_RS08850	WP_135076536.1	317	EXE57_RS08855	WP_135076539.1	259
Nocardioides seonyuensis	MMS17-SY207-3	EXE58_RS07015	WP_135267196.1	681	EXE58_RS07020	WP_135267197.1	400	-	-	-	EXE58_RS07040	WP_135267200.1	145	EXE58_RS07035	WP_135269476.1	272	EXE58_RS07030	WP_135267199.1	89	EXE58_RS07025	WP_135269475.1	255	EXE58_RS07100	WP_135267218.1	433	EXE58_RS07095	WP_135267216.1	156	EXE58_RS07105	WP_135267220.1	217	EXE58_RS07115	WP_135267224.1	531	EXE58_RS07065	WP_135267206.1	256	EXE58_RS07060	WP_135267204.1	299	EXE58_RS07110	WP_135267222.1	337	EXE58_RS07050	WP_135267202.1	331	EXE58_RS07045	WP_135267201.1	251
Nocardioides humi	DCY24	FIV44_RS21455	WP_141006217.1	689	FIV44_RS21460	WP_246086532.1	341	-	-	-	FIV44_RS21480	WP_141006220.1	136	FIV44_RS21475	WP_141007996.1	213	FIV44_RS21470	WP_141006219.1	89	FIV44_RS21465	WP_141006218.1	255	FIV44_RS21535	WP_141007998.1	434	FIV44_RS30765	WP_181410751.1	145	FIV44_RS21540	WP_141006230.1	217	FIV44_RS21550	WP_141006231.1	529	FIV44_RS21505	WP_141006224.1	256	FIV44_RS21500	WP_141006223.1	330	FIV44_RS32525	WP_246087056.1	164	FIV44_RS21490	WP_141006222.1	321	FIV44_RS21485	WP_141006221.1	264
Pimelobacter simplex	VKM Ac-2033D	KR76_RS05240	WP_038677098.1	690	KR76_RS05245	WP_038677099.1	382	-	-	-	KR76_RS27895	WP_052138271.1	148	KR76_RS05260	WP_052138270.1	248	KR76_RS05255	WP_038677101.1	89	KR76_RS05250	WP_038677100.1	255	KR76_RS05325	WP_038677110.1	438	KR76_RS05320	WP_038677109.1	146	KR76_RS05330	WP_038677111.1	218	KR76_RS05340	WP_038677112.1	530	KR76_RS05290	WP_038677104.1	256	KR76_RS05285	WP_052138273.1	340	KR76_RS05335	WP_038683564.1	340	KR76_RS05275	WP_038677103.1	305	KR76_RS05270	WP_038677102.1	274
Nocardioides anomalus	HKS04	G5V58_RS06405	WP_165229995.1	693	G5V58_RS06410	WP_165229998.1	404	-	-	-	G5V58_RS06430	WP_165230007.1	204	G5V58_RS06425	WP_165238719.1	285	G5V58_RS06420	WP_165230004.1	89	G5V58_RS06415	WP_165230001.1	256	G5V58_RS06490	WP_165230042.1	434	G5V58_RS06485	WP_165230039.1	148	G5V58_RS06495	WP_165230045.1	223	G5V58_RS06505	WP_165230048.1	530	G5V58_RS06455	WP_165230020.1	257	G5V58_RS06450	WP_165230017.1	338	G5V58_RS06500	WP_165238723.1	333	G5V58_RS06440	WP_165238721.1	312	G5V58_RS06435	WP_165230010.1	257
Actinosynnema pretiosum	X47	CNX65_RS11775	WP_096492822.1	680	CNX65_RS11855	WP_096492832.1	363	-	-	-	CNX65_RS11875	WP_096492836.1	307	CNX65_RS11870	WP_096492835.1	293	CNX65_RS11865	WP_096492834.1	90	CNX65_RS11860	WP_096492833.1	256	CNX65_RS11935	WP_096492847.1	439	CNX65_RS11930	WP_157767599.1	141	CNX65_RS11940	WP_157767600.1	226	CNX65_RS11950	WP_096492850.1	559	CNX65_RS11900	WP_096492840.1	257	CNX65_RS11895	WP_096492839.1	297	CNX65_RS11945	WP_096492849.1	338	CNX65_RS11885	WP_096492838.1	320	CNX65_RS11880	WP_096492837.1	250
Actinosynnema mirum	DSM 43827	AMIR_RS11600	WP_015801144.1	680	AMIR_RS11665	WP_015801157.1	363	-	-	-	AMIR_RS35540	WP_015801161.1	318	AMIR_RS11680	WP_118948281.1	277	AMIR_RS11675	WP_015801159.1	90	AMIR_RS11670	WP_015801158.1	256	AMIR_RS11745	WP_015801173.1	439	AMIR_RS11740	WP_015801172.1	142	AMIR_RS11750	WP_015801174.1	226	AMIR_RS11760	WP_015801176.1	559	AMIR_RS11710	WP_015801166.1	257	AMIR_RS11705	WP_015801165.1	295	AMIR_RS11755	WP_118948282.1	332	AMIR_RS11695	WP_015801163.1	320	AMIR_RS11690	WP_015801162.1	250
Geodermatophilus obscurus	DSM 43160	GOBS_RS04755	WP_012947160.1	680	GOBS_RS04760	WP_012947161.1	377	-	-	-	GOBS_RS04780	WP_166487567.1	126	GOBS_RS04775	WP_012947164.1	277	GOBS_RS04770	WP_012947163.1	91	GOBS_RS04765	WP_012947162.1	254	GOBS_RS04840	WP_012947177.1	435	GOBS_RS04835	WP_012947176.1	151	GOBS_RS04845	WP_166487568.1	269	GOBS_RS04855	WP_012947180.1	527	GOBS_RS04805	WP_012947170.1	256	GOBS_RS04800	WP_012947169.1	313	GOBS_RS04850	WP_012947179.1	361	GOBS_RS04790	WP_012947167.1	321	GOBS_RS04785	WP_012947166.1	249
Actinoplanes missouriensis	431	AMIS_RS37670	WP_014447738.1	682	AMIS_RS37675	WP_014447739.1	361	-	-	-	AMIS_RS37690	WP_014447742.1	142	AMIS_RS37685	WP_014447741.1	289	AMIS_RS01095	WP_014440331.1	89	AMIS_RS37680	WP_014447740.1	254	AMIS_RS37635	WP_014447732.1	435	AMIS_RS37640	WP_014447733.1	150	AMIS_RS37630	WP_157435199.1	223	AMIS_RS37620	WP_014447729.1	536	AMIS_RS37715	WP_014447747.1	263	AMIS_RS37710	WP_014447746.1	335	AMIS_RS37625	WP_041830312.1	341	AMIS_RS37700	WP_051042635.1	306	AMIS_RS37695	WP_041830314.1	252
Actinoplanes teichomyceticus	ATCC 31121	ACTEI_RS34240	WP_122981419.1	680	ACTEI_RS34245	WP_122981420.1	363	-	-	-	ACTEI_RS34260	WP_122981423.1	153	ACTEI_RS34255	WP_122981422.1	321	ACTEI_RS01065 ACTEI_RS19250 ACTEI_RS27000	WP_122975918.1	89	ACTEI_RS34250	WP_122981421.1	254	ACTEI_RS34210	WP_122981413.1	435	ACTEI_RS34215	WP_122981414.1	156	ACTEI_RS34205	WP_122981412.1	222	ACTEI_RS34195	WP_122981410.1	538	ACTEI_RS34285	WP_122981427.1	263	ACTEI_RS34280	WP_122981426.1	346	ACTEI_RS34200	WP_122981411.1	341	ACTEI_RS34270	WP_122982595.1	316	ACTEI_RS34265	WP_122981424.1	255
Actinoplanes friuliensis	DSM 7358	AFR_RS40730	WP_023562692.1	680	AFR_RS40725	WP_023562691.1	363	-	-	-	AFR_RS40710	WP_023562688.1	144	AFR_RS40715	WP_023562689.1	283	AFR_RS10710 AFR_RS19360 AFR_RS31245	WP_023360261.1	89	AFR_RS40720	WP_023562690.1	254	AFR_RS40645	WP_023562676.1	435	AFR_RS40650	pseudo	-	AFR_RS40640	WP_052359912.1	215	AFR_RS40630	WP_023562673.1	533	AFR_RS40685	WP_023562683.1	262	AFR_RS40690	WP_023562684.1	340	AFR_RS40635	WP_023562674.1	341	AFR_RS40700	WP_041841529.1	300	AFR_RS40705	WP_023562687.1	248
Acidothermus cellulolyticus	11B; ATCC 43068	ACEL_RS04455	WP_041835391.1	680	ACEL_RS04450	WP_011719696.1	391	-	-	-	ACEL_RS04430	WP_011719692.1	139	ACEL_RS04435	WP_011719693.1	318	ACEL_RS04440	WP_011719694.1	91	ACEL_RS04445	WP_011719695.1	259	ACEL_RS04370	WP_011719680.1	439	ACEL_RS04375	WP_011719681.1	151	ACEL_RS04365	WP_011719679.1	243	ACEL_RS04350	WP_011719677.1	533	ACEL_RS04405	WP_011719687.1	260	ACEL_RS04410	WP_011719688.1	290	ACEL_RS04355	WP_049751581.1	322	ACEL_RS04420	WP_011719690.1	314	ACEL_RS04425	WP_011719691.1	123
Euzebya pacifica	DY32-46	DVS28_RS05570	WP_216826414.1	712	DVS28_RS05665	WP_114590598.1	379	-	-	-	DVS28_RS05685	WP_114590601.1	161	DVS28_RS05680	WP_114594010.1	268	DVS28_RS05675	WP_114590600.1	89	DVS28_RS05670	WP_114590599.1	253	DVS28_RS05745	WP_245973611.1	425	DVS28_RS05740	WP_114590609.1	149	DVS28_RS05750	WP_114590611.1	214	DVS28_RS05760	WP_114590612.1	529	DVS28_RS20090	WP_164710813.1	259	DVS28_RS20095	WP_114593058.1	329	DVS28_RS05755	WP_174236194.1	339	DVS28_RS05695	WP_114590602.1	392	DVS28_RS05690	WP_216826417.1	350
Euzebya rosea	DSW09	CUC05_RS00895	WP_205712062.1	712	CUC05_RS00995	WP_108664206.1	379	-	-	-	CUC05_RS01015	WP_108664210.1	160	CUC05_RS01010	WP_205712063.1	272	CUC05_RS01005	WP_108664208.1	89	CUC05_RS01000	WP_108664207.1	253	CUC05_RS01075	WP_240606178.1	424	CUC05_RS01070	WP_108664220.1	149	CUC05_RS01080	WP_108664222.1	214	CUC05_RS01090	WP_108664223.1	532	CUC05_RS10930	WP_157965451.1	259	CUC05_RS10925	WP_108666111.1	331	CUC05_RS01085	WP_205712065.1	339	CUC05_RS01025	WP_108664211.1	360	CUC05_RS25230	WP_205712064.1	356
Egibacter rhizosphaerae	EGI 80759	ER308_RS17865	WP_131156245.1	705	ER308_RS17860	WP_131156244.1	355	-	-	-	ER308_RS17840	WP_131156241.1	214	ER308_RS17845	WP_131157091.1	283	ER308_RS17850	WP_131156242.1	88	ER308_RS17855	WP_131156243.1	258	ER308_RS17780	WP_131156230.1	463	ER308_RS17785	WP_131156231.1	143	ER308_RS17775	WP_131156229.1	282	ER308_RS17765	WP_131156227.1	512	ER308_RS17815	WP_131156236.1	269	ER308_RS17820	WP_131156237.1	295	ER308_RS17770	WP_131156228.1	353	ER308_RS17830	WP_131156239.1	440	ER308_RS17835	WP_131156240.1	105
Egicoccus halophilus	EGI 80432	ELR47_RS05970	WP_130649064.1	694	ELR47_RS05965	WP_165403872.1	355	-	-	-	ELR47_RS05945	WP_130649059.1	159	ELR47_RS05950	WP_130649060.1	291	ELR47_RS05955	WP_130649061.1	91	ELR47_RS05960	WP_130649062.1	261	ELR47_RS05885	WP_130649048.1	443	ELR47_RS05890	WP_130649049.1	140	ELR47_RS05880	WP_130649047.1	193	ELR47_RS05870	WP_130649045.1	495	ELR47_RS05920	WP_130649054.1	264	ELR47_RS05925	WP_130649055.1	260	ELR47_RS05875	WP_165403870.1	334	ELR47_RS05935	WP_130649057.1	319	ELR47_RS05940	WP_165403871.1	103
Nitriliruptor alkaliphilus	DSM 45188	NITAL_RS24270	WP_211262657.1	693	NITAL_RS24265	WP_169786946.1	367	-	-	-	NITAL_RS24245	WP_052668834.1	127	NITAL_RS24250	WP_052668835.1	287	NITAL_RS24255	WP_052668836.1	89	NITAL_RS24260	WP_052668837.1	267	NITAL_RS24180	WP_052668821.1	433	NITAL_RS24185	WP_052668822.1	137	NITAL_RS24175	WP_052668820.1	201	NITAL_RS24165	WP_052668818.1	496	NITAL_RS24220	WP_052668829.1	264	NITAL_RS24225	WP_052668830.1	266	NITAL_RS24170	WP_157042065.1	334	NITAL_RS24235	WP_052668832.1	308	NITAL_RS24240	WP_052668833.1	104
Acidimicrobium ferrooxidans	DSM 10331	AFER_RS00815	WP_015797633.1	676	AFER_RS00810	WP_015797632.1	390	-	-	-	AFER_RS00780	WP_015797626.1	105	AFER_RS00795	WP_143711894.1	273	AFER_RS00800	WP_015797630.1	91	AFER_RS00805	WP_015797631.1	246	AFER_RS00715	WP_015797614.1	436	AFER_RS00720	WP_015797615.1	132	AFER_RS00710	WP_015797613.1	206	AFER_RS00700	WP_015797611.1	513	AFER_RS00750	WP_143712050.1	259	AFER_RS11880	WP_015797622.1	258	AFER_RS00705	WP_015797612.1	337	AFER_RS10675	WP_015797624.1	302	AFER_RS00775	WP_015797625.1	95
Ferrimicrobium acidiphilum	T23	FEAC_RS07995	WP_035389296.1	679	FEAC_RS07990	WP_035389294.1	376	-	-	-	FEAC_RS14685	WP_081901069.1	139	FEAC_RS07975	WP_081901070.1	238	FEAC_RS07980	WP_035389291.1	91	FEAC_RS07985	WP_035389293.1	252	FEAC_RS07910	WP_035389273.1	436	FEAC_RS15540	WP_160290361.1	100	FEAC_RS07905	WP_035389271.1	213	FEAC_RS07895	WP_052566055.1	511	FEAC_RS07950	WP_035389284.1	268	FEAC_RS07955	WP_035389286.1	261	FEAC_RS07900	WP_035389269.1	336	FEAC_RS07965	WP_035389288.1	301	FEAC_RS07970	WP_035389289.1	102
Ferrithrix thermotolerans	DSM 19514	BUA24_RS07925	WP_072791051.1	682	BUA24_RS07930	WP_072791054.1	375	-	-	-	BUA24_RS07950	WP_072791065.1	150	BUA24_RS07945	WP_245790364.1	234	BUA24_RS07940	WP_072791062.1	91	BUA24_RS07935	WP_072791058.1	253	BUA24_RS08010	WP_218587441.1	438	BUA24_RS08005	WP_143146463.1	146	BUA24_RS08015	WP_072791092.1	228	BUA24_RS08025	WP_072791100.1	515	BUA24_RS07975	WP_245790371.1	266	BUA24_RS07970	WP_072791076.1	270	BUA24_RS08020	WP_072791095.1	335	BUA24_RS07960	WP_072791070.1	300	BUA24_RS07955	WP_245790369.1	113
Acidithrix ferrooxidans	Py-F3	AXFE_RS12580	WP_052606311.1	683	AXFE_RS12570	WP_052606309.1	377	-	-	-	AXFE_RS12550	WP_052606306.1	178	AXFE_RS12555	WP_200891280.1	237	AXFE_RS12560	WP_052606307.1	90	AXFE_RS12565	WP_052606308.1	256	AXFE_RS12645	WP_052606323.1	440	AXFE_RS12640	WP_052606322.1	145	AXFE_RS12650	WP_052606324.1	228	AXFE_RS12660	WP_052606326.1	510	AXFE_RS12605	WP_052606316.1	265	AXFE_RS12600	WP_052606315.1	285	AXFE_RS12655	WP_160291853.1	334	AXFE_RS12540	WP_052606305.1	312	AXFE_RS12545	WP_082058726.1	111
Aciditerrimonas ferrireducens	MV1	Acit_RS09095	WP_248108287.1	685	Acit_RS09215	WP_248108334.1	366	-	-	-	Acit_RS09195	WP_248108326.1	263	Acit_RS09200	WP_248108328.1	238	Acit_RS09205	WP_248108330.1	90	Acit_RS09210	WP_248108332.1	259	Acit_RS09160	WP_248108311.1	464	Acit_RS09165	WP_248108313.1	520	Acit_RS09150	WP_248108308.1	232	Acit_RS09140	WP_248108304.1	534	Acit_RS09075	WP_248108279.1	272	Acit_RS09070	WP_248108277.1	251	Acit_RS09145	WP_248108306.1	334	Acit_RS09185	WP_248108321.1	306	Acit_RS09190	WP_248108323.1	152
Actinomarinicola tropica	SCSIO 58843	GH723_RS05795	WP_153758765.1	682	GH723_RS05790	WP_153758764.1	391	-	-	-	GH723_RS05770	WP_153758760.1	131	GH723_RS05775	WP_153758761.1	274	GH723_RS05780	WP_153758762.1	89	GH723_RS05785	WP_153758763.1	253	GH723_RS05710	WP_153761089.1	431	GH723_RS05715	WP_153758751.1	147	GH723_RS05705	WP_153758750.1	235	GH723_RS05695	WP_153758749.1	559	GH723_RS05745	WP_153758756.1	262	GH723_RS05750	WP_153758757.1	283	GH723_RS05700	WP_153761088.1	338	GH723_RS05760	WP_153758759.1	322	GH723_RS05765	WP_195210629.1	193
Conexibacter woesei	DSM 14684	CWOE_RS00355	WP_012931559.1	692	CWOE_RS00350	WP_012931558.1	358	-	-	-	CWOE_RS29935	WP_012931554.1	189	CWOE_RS00335	WP_148260839.1	218	CWOE_RS00340	WP_012931556.1	91	CWOE_RS00345	WP_012931557.1	266	CWOE_RS00205	WP_012931530.1	489	CWOE_RS29920	WP_012931534.1	148	CWOE_RS29915	WP_012931529.1	205	CWOE_RS00190	WP_012931527.1	505	CWOE_RS00260	WP_012931541.1	265	CWOE_RS00265	WP_012931542.1	290	CWOE_RS00195	WP_049793459.1	343	CWOE_RS00310	WP_012931551.1	322	CWOE_RS00275	WP_012931544.1	130
Conexibacter arvalis	DSM 23288	BDZ31_RS02760	WP_183338752.1	692	BDZ31_RS02765	WP_183338754.1	358	-	-	-	BDZ31_RS02785	WP_183338762.1	186	BDZ31_RS02780	WP_183338760.1	213	BDZ31_RS02775	WP_183338758.1	91	BDZ31_RS02770	WP_183338756.1	266	BDZ31_RS02895	WP_246344642.1	448	BDZ31_RS02885	WP_246344393.1	180	BDZ31_RS02900	WP_183338802.1	207	BDZ31_RS02910	WP_183338804.1	506	BDZ31_RS02850	WP_183338786.1	268	BDZ31_RS02845	WP_183338784.1	293	BDZ31_RS02905	WP_221242793.1	359	BDZ31_RS02800	WP_183338766.1	343	BDZ31_RS02835	WP_183338780.1	126
Solirubrobacter pauli	DSM 14954	C8N24_RS11005	WP_121250074.1	701	C8N24_RS11010	WP_121250075.1	354	C8N24_RS11180	WP_121250106.1	89	C8N24_RS11030	WP_121250079.1	174	C8N24_RS11025	WP_121250078.1	213	C8N24_RS11020	WP_121250077.1	99	C8N24_RS11015	WP_121250076.1	258	C8N24_RS11120	WP_121253127.1	491	C8N24_RS11085	WP_170179006.1	154	C8N24_RS11125	WP_121250095.1	215	C8N24_RS11135	WP_121250097.1	514	C8N24_RS11055	WP_121250084.1	268	C8N24_RS11050	WP_121250083.1	283	C8N24_RS11130	WP_121250096.1	348	C8N24_RS27150	WP_121256061.1	330	C8N24_RS11040	WP_121250081.1	119
Baekduia soli	BR7-21	FSW04_RS04175	WP_146916575.1	685	FSW04_RS04170	WP_146916573.1	354	FSW04_RS03980	WP_146916492.1	102	FSW04_RS04150	WP_146916566.1	188	FSW04_RS04155	WP_146923474.1	211	FSW04_RS04160	WP_146916568.1	89	FSW04_RS04165	WP_146916570.1	268	FSW04_RS04045	WP_146916521.1	492	FSW04_RS04050	WP_146916523.1	151	FSW04_RS04040	WP_146916518.1	152	FSW04_RS04030	WP_146916514.1	513	FSW04_RS04130	WP_146916558.1	272	FSW04_RS04135	WP_146916560.1	291	FSW04_RS04035	WP_146916516.1	347	FSW04_RS04115	WP_146916552.1	329	FSW04_RS04145	WP_146916564.1	124
Patulibacter americanus	DSM 16676	F593_RS0120955	WP_051160630.1	697	F593_RS0120950	WP_022930706.1	356	-	-	-	F593_RS29000	WP_022930702.1	224	F593_RS0120935	WP_022930703.1	211	F593_RS0120940	WP_022930704.1	90	F593_RS0120945	WP_022930705.1	265	F593_RS24890	WP_022929073.1	455	F593_RS0112375	WP_022929071.1	151	F593_RS0112390	WP_022929074.1	206	F593_RS0112400	WP_157251780.1	521	F593_RS0120895	WP_022930695.1	271	F593_RS27285	WP_022930696.1	266	F593_RS0112395	WP_022929075.1	363	F593_RS0120915	WP_084630260.1	323	F593_RS27290	WP_022930698.1	121
Patulibacter minatonensis	DSM 18081	PATMI_RS0116565	WP_026911697.1	699	PATMI_RS0116560	WP_026911696.1	356	-	-	-	PATMI_RS0116540	WP_157260814.1	214	PATMI_RS0116545	WP_026911693.1	211	PATMI_RS0116550	WP_245604184.1	101	PATMI_RS0116555	WP_026911695.1	262	PATMI_RS30775	WP_084270365.1	438	PATMI_RS0116250	WP_026911655.1	153	PATMI_RS0116240	WP_026911654.1	220	PATMI_RS0116230	WP_026911652.1	511	PATMI_RS0116405	WP_026911670.1	275	PATMI_RS30850	WP_051471834.1	274	PATMI_RS0116235	WP_245604183.1	371	PATMI_RS0116425	WP_026911672.1	323	PATMI_RS30855	WP_084270008.1	127
Thermoleophilum album	ATCC 35263	BLW41_RS08340	WP_093118109.1	715	BLW41_RS08345	WP_093118111.1	357	BLW41_RS08500	WP_218138349.1	101	BLW41_RS08365	WP_177169428.1	173	BLW41_RS08360	WP_093118118.1	213	BLW41_RS08355	WP_093118116.1	89	BLW41_RS08350	WP_177169427.1	260	BLW41_RS08435	WP_093118143.1	482	BLW41_RS08420	WP_093118138.1	151	BLW41_RS08440	WP_093118145.1	201	BLW41_RS08450	WP_093118149.1	519	BLW41_RS08385	WP_093118127.1	282	BLW41_RS08380	WP_093118125.1	280	BLW41_RS08445	WP_093118147.1	378	BLW41_RS08430	WP_093118141.1	308	BLW41_RS08370	WP_093118121.1	135
Gaiella occulta	F2-233	Gocc_RS02095	WP_114794866.1	680	Gocc_RS02090	WP_114794865.1	354	-	-	-	Gocc_RS02070	WP_114794861.1	196	Gocc_RS02075	WP_114794862.1	248	Gocc_RS02080	WP_114794863.1	90	Gocc_RS02085	WP_114794864.1	259	Gocc_RS02005	WP_220150391.1	437	Gocc_RS02010	WP_114794850.1	143	Gocc_RS02000	WP_114794849.1	195	Gocc_RS01990	WP_114794847.1	509	Gocc_RS02040	WP_114795140.1	271	Gocc_RS02045	WP_114794856.1	268	Gocc_RS01995	WP_114794848.1	369	Gocc_RS02055	WP_114794858.1	331	Gocc_RS02065	WP_220150392.1	139
Miltoncostaea marina	SCSIO 60955	ITJ85_RS04785	WP_217915216.1	695	ITJ85_RS04780	WP_217915215.1	356	ITJ85_RS17095	WP_246496317.1	99	ITJ85_RS04705	WP_217915202.1	230	ITJ85_RS04710	WP_217915203.1	284	ITJ85_RS04715	WP_246496320.1	90	ITJ85_RS04720	WP_217915204.1	262	ITJ85_RS04610	WP_217915183.1	473	ITJ85_RS04625	WP_217915186.1	152	ITJ85_RS04605	WP_217915182.1	224	ITJ85_RS04595	WP_217915180.1	526	ITJ85_RS04655	WP_217915192.1	275	ITJ85_RS04660	WP_217915193.1	272	ITJ85_RS04600	WP_217915181.1	335	ITJ85_RS04690	WP_217915199.1	330	ITJ85_RS04695	WP_217915200.1	402
Miltoncostaea oceani	SCSIO 61214	IU369_RS13770	WP_217921556.1	697	IU369_RS13775	WP_217921557.1	356	IU369_RS14285	WP_217921655.1	104	IU369_RS13880	WP_217921577.1	201	IU369_RS13875	WP_246551266.1	259	IU369_RS13870	WP_217921576.1	91	IU369_RS13865	WP_217921575.1	262	IU369_RS13995	WP_217921599.1	475	IU369_RS13985	WP_217921597.1	153	IU369_RS14000	WP_217921600.1	225	IU369_RS14010	WP_217921602.1	528	IU369_RS13955	WP_217921591.1	271	IU369_RS13950	WP_217921590.1	272	IU369_RS14005	WP_217921601.1	335	IU369_RS13895	WP_217921579.1	331	IU369_RS13890	WP_217921578.1	370
Ca. Solincola daggyaiensis **	DG_1_5.bin.44	-	NODE_14826_length_5463_cov_0.915480_1, NODE_18905_length_4502_cov_1.105829_1	248, 170	-	NODE_14826_length_5463_cov_0.915480_2	356	-	-	-	-	NODE_14826_length_5463_cov_0.915480_6	328	-	NODE_14826_length_5463_cov_0.915480_5	250	-	NODE_14826_length_5463_cov_0.915480_4	85	-	NODE_14826_length_5463_cov_0.915480_3	253	-	NODE_2569_length_17714_cov_1.072952_11, NODE_2569_length_17714_cov_1.072952_12	73, 382	-	NODE_2569_length_17714_cov_1.072952_9	153	-	NODE_2569_length_17714_cov_1.072952_12	236	-	NODE_2569_length_17714_cov_1.072952_14	508	-	NODE_2569_length_17714_cov_1.072952_1	287	-	NODE_26131_length_3424_cov_0.958144_1	294	-	NODE_2569_length_17714_cov_1.072952_13	341	-	NODE_26131_length_3424_cov_0.958144_2	324	-	NODE_14826_length_5463_cov_0.915480_7	161
Ca. Solincola daggyaiensis **	DG_1_6.bin.137	-	NODE_10634_length_9546_cov_1.407262_5	683	-	NODE_10634_length_9546_cov_1.407262_6	356	-	-	-	-	NODE_10634_length_9546_cov_1.407262_10	298	-	NODE_10634_length_9546_cov_1.407262_9	250	-	NODE_10634_length_9546_cov_1.407262_8	85	-	NODE_10634_length_9546_cov_1.407262_7	253	-	NODE_1735_length_29089_cov_1.603342_17	451	-	NODE_1735_length_29089_cov_1.603342_16	153	-	NODE_1735_length_29089_cov_1.603342_18	236	-	NODE_1735_length_29089_cov_1.603342_20	508	-	NODE_1735_length_29089_cov_1.603342_8	287	-	NODE_1735_length_29089_cov_1.603342_7	294	-	NODE_1735_length_29089_cov_1.603342_19	341	-	NODE_1735_length_29089_cov_1.603342_6	324	-	-	-
Ca. Solincola tengchongensis **	DRTY-6.bin.58	-	-	-	-	-	-	-	-	-	-	NODE_28308_length_3824_cov_0.669191_4	270	-	NODE_28308_length_3824_cov_0.669191_3	243	-	NODE_28308_length_3824_cov_0.669191_2	87	-	NODE_28308_length_3824_cov_0.669191_1	129	-	-	-	-	NODE_17006_length_6696_cov_0.833511_3	71	-	-	-	-	-	-	-	NODE_17006_length_6696_cov_0.833511_11, NODE_37728_length_2812_cov_0.808194_1	117, 99	-	NODE_37728_length_2812_cov_0.808194_2	285	-	-	-	-	NODE_37728_length_2812_cov_0.808194_3	330	-	-	-
Ca. Solincola jinzensis **	JZ-2.bin.233	-	NODE_95482_length_2440_cov_0.891483_1	584	-	NODE_95482_length_2440_cov_0.891483_2	219	-	-	-	-	-	-	-	-	-	-	-	-	-	-	-	-	NODE_116622_length_2104_cov_0.782499_1	299	-	-	-	-	NODE_116622_length_2104_cov_0.782499_2	235	-	NODE_122115_length_2034_cov_0.941269_2	508	-	-	-	-	NODE_86294_length_2626_cov_0.770708_3	190	-	NODE_122115_length_2034_cov_0.941269_3, NODE_116622_length_2104_cov_0.782499_3	166, 78	-	NODE_86294_length_2626_cov_0.770708_2	328	-	-	-
Ca. Solincola oleiphilus **	Sk0_bin.67	-	NODE_25_length_322805_cov_52.181450_212	696	-	NODE_25_length_322805_cov_52.181450_213	356	-	-	-	-	NODE_25_length_322805_cov_52.181450_217	270	-	NODE_25_length_322805_cov_52.181450_216	277	-	NODE_25_length_322805_cov_52.181450_215	85	-	NODE_25_length_322805_cov_52.181450_214	253	-	NODE_25_length_322805_cov_52.181450_171	464	-	NODE_25_length_322805_cov_52.181450_170	170	-	NODE_25_length_322805_cov_52.181450_172	247	-	NODE_25_length_322805_cov_52.181450_174	509	-	NODE_25_length_322805_cov_52.181450_162	277	-	NODE_25_length_322805_cov_52.181450_161	291	-	NODE_25_length_322805_cov_52.181450_173	343	-	NODE_25_length_322805_cov_52.181450_160	329	-	-	-
Ca. Solincola oleiphilus **	Sk1_bin.43	-	NODE_190_length_87951_cov_50.078578_8	696	-	NODE_190_length_87951_cov_50.078578_9	356	-	-	-	-	NODE_190_length_87951_cov_50.078578_13	270	-	NODE_190_length_87951_cov_50.078578_12	277	-	NODE_190_length_87951_cov_50.078578_11	85	-	NODE_190_length_87951_cov_50.078578_10	253	-	NODE_40_length_228194_cov_50.855613_172	464	-	NODE_40_length_228194_cov_50.855613_171	170	-	NODE_40_length_228194_cov_50.855613_173	247	-	NODE_40_length_228194_cov_50.855613_175	509	-	NODE_40_length_228194_cov_50.855613_163	277	-	NODE_40_length_228194_cov_50.855613_162	291	-	NODE_40_length_228194_cov_50.855613_174	343	-	NODE_40_length_228194_cov_50.855613_161	329	-	-	-
Ca. Solincola oleiphilus **	Sk3_bin.2	-	NODE_45_length_167604_cov_5.271548_72	696	-	NODE_45_length_167604_cov_5.271548_71	356	-	-	-	-	NODE_45_length_167604_cov_5.271548_67	270	-	NODE_45_length_167604_cov_5.271548_68	277	-	NODE_45_length_167604_cov_5.271548_69	85	-	NODE_45_length_167604_cov_5.271548_70	253	-	NODE_45_length_167604_cov_5.271548_113	464	-	NODE_45_length_167604_cov_5.271548_114	170	-	NODE_45_length_167604_cov_5.271548_112	247	-	NODE_45_length_167604_cov_5.271548_110	509	-	NODE_45_length_167604_cov_5.271548_122	277	-	NODE_45_length_167604_cov_5.271548_123	291	-	NODE_45_length_167604_cov_5.271548_111	343	-	NODE_45_length_167604_cov_5.271548_124	329	-	-	-
Ca. Halolacustris primus **	Actinobacteria_bacterium_CSSed11_136	-	PWSH01000204.1_9	703	-	PWSH01000204.1_8	357	-	-	-	-	PWSH01000204.1_4	188	-	PWSH01000204.1_5	220	-	PWSH01000204.1_6	90	-	PWSH01000204.1_7	264	-	PWSH01000237.1_7	450	-	PWSH01000237.1_8	160	-	PWSH01000237.1_6	230	-	PWSH01000237.1_4	588	-	PWSH01000189.1_3	280	-	PWSH01000189.1_2	293	-	PWSH01000237.1_5	338	-	PWSH01000204.1_2	319	-	PWSH01000204.1_3	117
Ca. Halolacustris primus **	Actinobacteria_bacterium_T3Sed10_139	-	PWYO01000265.1_5	703	-	PWYO01000265.1_4	357	-	-	-	-	-	-	-	PWYO01000265.1_1	213	-	PWYO01000265.1_2	90	-	PWYO01000265.1_3	264	-	-	-	-	-	-	-	PWYO01000227.1_1	207	-	PWYO01000227.1_3	588	-	-	-	-	PWYO01000343.1_6	290	-	PWYO01000227.1_2	338	-	PWYO01000343.1_4	319	-	PWYO01000343.1_3	117
Ca. Calidifonticultor daggyaiensis **	DG02_2.bin.19	-	NODE_6905_length_6682_cov_1.145843_7	689	-	NODE_6905_length_6682_cov_1.145843_6	357	-	-	-	-	NODE_6905_length_6682_cov_1.145843_2	242	-	NODE_6905_length_6682_cov_1.145843_3	220	-	NODE_6905_length_6682_cov_1.145843_4	90	-	NODE_6905_length_6682_cov_1.145843_5	266	-	-	-	-	-	-	-	-	-	-	-	-	-	NODE_8363_length_5821_cov_1.123288_8	272	-	-	-	-	-	-	-	-	-	-	-	-
Ca. Aquicultor secundus **	Actinobacteria_bacterium_CG_4_8_14_3_um_filter_50_135	-	PFIW01000168.1_14	692	-	PFIW01000168.1_15	362	-	PFIW01000241.1_10	101	-	PFIW01000168.1_19	319	-	PFIW01000168.1_18	260	-	PFIW01000168.1_17	90	-	PFIW01000168.1_16	257	-	PFIW01000010.1_8	379	-	PFIW01000010.1_7	153	-	PFIW01000055.1_3	227	-	PFIW01000076.1_1	229	-	PFIW01000022.1_4	261	-	PFIW01000022.1_3	292	-	PFIW01000055.1_2	346	-	PFIW01000164.1_19	329	-	PFIW01000164.1_17	190
Ca. Aquicultor secundus **	Actinobacteria_bacterium_CG_4_9_14_3_um_filter_50_75	-	PFTP01000075.1_21	692	-	PFTP01000075.1_20	362	-	PFTP01000099.1_22	101	-	PFTP01000075.1_16	319	-	PFTP01000075.1_17	260	-	PFTP01000075.1_18	90	-	PFTP01000075.1_19	257	-	PFTP01000090.1_8	448	-	PFTP01000090.1_7	153	-	PFTP01000090.1_9	227	-	PFTP01000041.1_6	455	-	PFTP01000014.1_14	261	-	PFTP01000014.1_15	292	-	PFTP01000090.1_10	346	-	PFTP01000067.1_4	329	-	PFTP01000067.1_6	183
Ca. Aquicultor secundus **	Actinobacteria_bacterium_CG_4_10_14_0_8_um_filter_50_43	-	PFNG01000205.1_21, PFNG01000205.1_22	350, 309	-	PFNG01000205.1_20	362	-	PFNG01000037.1_10	101	-	PFNG01000205.1_16	319	-	PFNG01000205.1_17	260	-	PFNG01000205.1_18	90	-	PFNG01000205.1_19	257	-	PFNG01000120.1_4	448	-	PFNG01000120.1_5	153	-	PFNG01000120.1_3	227	-	PFNG01000159.1_1, PFNG01000120.1_1	177, 150	-	PFNG01000177.1_38	261	-	PFNG01000177.1_39	292	-	PFNG01000120.1_2	346	-	PFNG01000120.1_14	329	-	PFNG01000120.1_15	359
Ca. Aquicultor secundus **	Actinobacteria_bacterium_CG_4_10_14_3_um_filter_50_156	-	PFKS01000170.1_6, PFKS01000170.1_7	336, 302	-	PFKS01000170.1_8	362	-	PFKS01000108.1_23	101	-	-	-	-	PFKS01000170.1_11	158	-	PFKS01000170.1_10	90	-	PFKS01000170.1_9	257	-	PFKS01000183.1_10	448	-	PFKS01000183.1_9	153	-	PFKS01000183.1_11	227	-	PFKS01000183.1_14	520	-	PFKS01000167.1_5	261	-	PFKS01000167.1_4	292	-	PFKS01000183.1_13, PFKS01000183.1_12	177, 139	-	PFKS01000155.1_2	329	-	PFKS01000126.1_1	218
Ca. Aquicultor secundus **	Actinobacteria_bacterium_CG2_30_50_142	-	MNXI01000027.1_21	692	-	MNXI01000027.1_20	362	-	MNXI01000018.1_17	101	-	MNXI01000027.1_16	319	-	MNXI01000027.1_17	260	-	MNXI01000027.1_18	90	-	MNXI01000027.1_19	257	-	MNXI01000100.1_9	448	-	MNXI01000100.1_10	153	-	MNXI01000100.1_8	227	-	MNXI01000100.1_6	542	-	MNXI01000031.1_25	261	-	MNXI01000031.1_26	292	-	MNXI01000100.1_7	346	-	MNXI01000100.1_19	329	-	MNXI01000100.1_20	359
Ca. Aquicultor secundus **	Actinobacteria_bacterium_CG08_land_8_20_14_0_20_50_39	-	PEXG01000038.1_21, PEXG01000078.1_16	300, 350	-	PEXG01000038.1_20	362	-	PEXG01000076.1_10	101	-	PEXG01000038.1_16	319	-	PEXG01000038.1_17	260	-	PEXG01000038.1_18	90	-	PEXG01000038.1_19	257	-	PEXG01000172.1_4	448	-	PEXG01000172.1_5	153	-	PEXG01000172.1_3	227	-	PEXG01000236.1_6, PEXG01000172.1_1	221, 204	-	PEXG01000024.1_14	261	-	PEXG01000024.1_15	292	-	PEXG01000172.1_2	346	-	PEXG01000110.1_4	329	-	PEXG01000110.1_5	359
Ca. Aquicultor secundus **	Actinobacteria_bacterium_CG17_big_fil_post_rev_8_21_14_2_50_50_24	-	PFFU01000036.1_21	692	-	PFFU01000036.1_20	362	-	PFFU01000181.1_6	101	-	PFFU01000036.1_16	319	-	PFFU01000036.1_17	260	-	PFFU01000036.1_18	90	-	PFFU01000036.1_19	257	-	PFFU01000173.1_10	448	-	PFFU01000173.1_11	153	-	PFFU01000173.1_9	227	-	PFFU01000173.1_7	542	-	PFFU01000139.1_5	261	-	PFFU01000139.1_4	292	-	PFFU01000173.1_8	346	-	PFFU01000140.1_3	329	-	PFFU01000140.1_2	361
Ca. Aquicultor primus **	Actinobacteria_bacterium_GWC2_53_9	-	2721767533_3	691	-	2721767533_4	352	-	2721767516_21	99	-	2721767533_8	332	-	2721767533_7	230	-	2721767533_6	90	-	2721767533_5	256	-	2721767575_29	448	-	2721767575_28	160	-	2721767575_30	219	-	2721767575_32	542	-	2721767575_20	274	-	2721767575_19	275	-	2721767575_31	347	-	2721767575_17	330	-	2721767575_16	372
Ca. Oleimmundimicrobium americanum **	Actinobacteria_bacterium_UBA3085	-	DFBH01000066.1_6	690	-	DFBH01000066.1_5	354	-	-	-	-	DFBH01000066.1_1	234	-	DFBH01000066.1_2	264	-	DFBH01000066.1_3	90	-	DFBH01000066.1_4	256	-	-	-	-	-	-	-	-	-	-	-	-	-	DFBH01000058.1_1	263	-	DFBH01000058.1_2	274	-	-	-	-	DFBH01000058.1_4	331	-	DFBH01000058.1_5	331
Notes: Species marked with** are MAGs and fasta sequences are summarized in S12 Data
[truncated: 114 more columns]

## Sheet: Table_S3
Table S3. Summary of chemosensory components in actinobacterial genomes
Organism Name	Strain	Assembly	F class	CheA	CheW	CheB	CheR	CheX	CheC	CheD
Jonesia denitrificans	NCTC10816	GCF_900475835.1	F5	WP_015772270.1	WP_015772269.1	WP_015772268.1	WP_015772267.1	WP_015772265.1	-	-
Sanguibacter keddieii	DSM 10542	GCF_000024925.1	F5	WP_012868064.1	WP_012868063.1	WP_012868056.1	WP_012868055.1	WP_012868053.1	-	-
Cellulosimicrobium cellulans	NEB113	GCF_007362135.1	F5	WP_170982067.1	WP_137279636.1	WP_137281547.1	WP_043658116.1	WP_021482436.1	-	-
Cellulomonas fimi	ATCC 484	GCF_000212695.1	F5	WP_013769873.1	WP_013769874.1	WP_013769877.1	WP_013769878.1	WP_013769880.1	-	-
Cellulomonas gilvus	ATCC 13127	GCF_000218545.1	F5	WP_013882530.1	WP_013882531.1	WP_013882535.1	WP_013882536.1	WP_013882538.1	-	-
Mobiluncus curtisii	ATCC 43063	GCF_000196535.1	F5	WP_013189011.1	WP_004007552.1	WP_004007551.1	WP_004007550.1	WP_004007548.1	-	-
Kineococcus radiotolerans	SRS30216	GCF_000017305.1	F5	WP_012085372.1	WP_012085371.1	WP_157873556.1	WP_012085363.1	WP_012085361.1	-	-
			F9	WP_011981524.1	WP_157873764.1	WP_049821391.1	WP_157873763.1	-	-	-
Dermatophilus congolensis	NCTC13039	GCF_900187045.1	F5	WP_028326750.1	WP_028326749.1	WP_028326747.1	WP_028326746.1	WP_028326751.1	-	-
Nocardioides seonyuensis	MMS17-SY207-3	GCF_004683965.1	F5	WP_135269547.1	WP_135267966.1	WP_135267969.1	WP_135267970.1	WP_135267972.1	-	-
Pimelobacter simplex	VKM Ac-2033D	GCF_000785495.1	F5	WP_038677136.1	WP_038677137.1	WP_082003914.1	WP_038677119.1	WP_052138275.1	-	-
Actinosynnema pretiosum	X47	GCF_002354875.1	F5	WP_096492828.1	WP_015801153.1	WP_096492825.1	WP_096492824.1	WP_096492823.1	-	-
Actinosynnema mirum	DSM 43827	GCF_000023245.1	F5	WP_015801154.1	WP_015801153.1	WP_015801150.1	WP_015801149.1	WP_118948280.1	-	-
Geodermatophilus obscurus	DSM 43160	GCF_000025345.1	F5	WP_012950958.1	WP_049788656.1	WP_012950954.1	WP_012950953.1	WP_012950951.1	-	-
Actinoplanes missouriensis	431	GCF_000284295.1	F5	Psudo	WP_014447758.1	WP_014447756.1	WP_014447755.1	WP_014447753.1	-	-
			F9	WP_014446976.1	WP_014446981.1	WP_051042611.1	WP_014446978.1	-	-	-
			ACF	WP_014445352.1	WP_157435432.1, WP_172666693.1	WP_014445353.1	WP_014445349.1	-	-	-
Actinoplanes teichomyceticus	ATCC 31121	GCF_003711105.1	F5	WP_122981438.1	WP_093619555.1	WP_122981436.1	WP_122981435.1	WP_122981433.1	-	-
			F9	WP_122980799.1	WP_122980803.1	WP_122980802.1	WP_122980801.1	-	-	-
			ACF	WP_122979222.1	WP_122979217.1, WP_122979220.1	WP_122979223.1	Psudo	-	-	-
Actinoplanes friuliensis	DSM 7358	GCF_000494755.1	F5	WP_023562705.1	WP_023562704.1	WP_023562702.1	WP_023562701.1	WP_023562699.1	-	-
			ACF	WP_023364067.1	WP_041841136.1, WP_041841137.1	WP_023364069.1	WP_023364061.1	-	-	-
Acidothermus cellulolyticus	11B; ATCC 43068	GCF_000015025.1	F5	WP_011720628.1	WP_011720627.1	WP_148204594.1	WP_011720623.1	WP_011720621.1	-	-
			ACF	WP_011720708.1	WP_011720706.1, WP_011719062.1	WP_011719060.1	WP_011719061.1	-	-	-
Euzebya pacifica	DY32-46	GCF_003344865.1	F5	WP_245973602.1	WP_114590224.1	WP_216826351.1	WP_114590222.1, WP_114590105.1	WP_114590221.1	-	-
Euzebya rosea	DSW09	GCF_003073135.1	F5	WP_240606262.1	WP_108666703.1	WP_205712495.1	WP_205712329.1, WP_108668355.1	WP_108666701.1	-	-
Egibacter rhizosphaerae	EGI 80759	GCF_004322855.1	F5	WP_131156248.1	WP_131157092.1	WP_131156250.1	WP_131156251.1	WP_131156252.1	-	-
Egicoccus halophilus	EGI 80432	GCF_004300825.1	F5	WP_130649018.1	WP_130649019.1	WP_130649022.1	WP_130649023.1	WP_130649024.1	-	-
Nitriliruptor alkaliphilus	DSM 45188	GCF_000969705.1	F5	WP_157042062.1	WP_052668790.1	WP_052668794.1	WP_052668795.1	WP_052668796.1	-	-
Acidimicrobium ferrooxidans	DSM 10331	GCF_000023265.1	F5	WP_015797686.1	WP_015797687.1	WP_015797688.1	WP_015797689.1	WP_015797692.1	-	-
Ferrimicrobium acidiphilum	T23	GCF_000949255.1	F5	WP_052565768.1	WP_035390472.1	WP_160290339.1	WP_052565771.1	WP_035390481.1	-	-
Ferrithrix thermotolerans	DSM 19514	GCF_900128965.1	F5	WP_072788942.1	WP_072788944.1	WP_072788946.1	WP_072788948.1	WP_072788952.1	-	-
Acidithrix ferrooxidans	Py-F3	GCF_000949295.1	F5	WP_052604990.1	WP_200891197.1	WP_082058527.1	WP_082058528.1	WP_052604994.1	-	-
Aciditerrimonas ferrireducens	MV1	GCF_023130475.1	F5	WP_248106038.1	WP_248106036.1	WP_248106027.1	WP_248106025.1	WP_248106023.1	-	-
Actinomarinicola tropica	SCSIO 58843	GCF_009650215.1	F5	WP_153758862.1	WP_153758863.1	WP_153761097.1	WP_195210630.1	WP_153758867.1	-	-
Conexibacter woesei	DSM 14684	GCF_000025265.1	F1	WP_012931548.1	WP_012931545.1	WP_012931549.1	WP_012931547.1	-	WP_012931549.1	WP_049793136.1
			ACF	WP_012934606.1	WP_012934605.1	WP_012934607.1	WP_012934608.1	-	-	-
Conexibacter arvalis	DSM 23288	GCF_014199525.1	F1	WP_183338772.1	WP_183338778.1	WP_183338776.1	WP_183338774.1	-	WP_246344389.1	WP_183338768.1
Solirubrobacter pauli	DSM 14954	GCF_003633755.1	F1	WP_121256055.1	WP_121256048.1	WP_121256051.1	WP_121256053.1	-	WP_121256057.1	WP_211340161.1
			F1	WP_121253776.1	WP_121258183.1	WP_170179198.1, WP_121251127.1	WP_121252475.1, WP_170179457.1	-	WP_170179287.1	WP_121253781.1
Baekduia soli	BR7-21	GCF_007970665.1	F1	WP_146916546.1	WP_146916538.1	WP_146916541.1	WP_146916543.1	-	WP_146916548.1	WP_146916550.1
Patulibacter americanus	DSM 16676	GCF_000420025.1	F1	WP_022929059.1	WP_022929056.1	WP_022929057.1	WP_022929058.1	-	WP_022929060.1	WP_157251778.1
			ACF	WP_022929600.1	WP_022929601.1	WP_022929599.1	WP_022929598.1, WP_022927933.1	-	-	-
Patulibacter minatonensis	DSM 18081	GCF_000519325.1	F1	WP_026911661.1	WP_051471828.1	Psudo	WP_051471826.1	-	WP_051471825.1	-
Miltoncostaea marina	SCSIO 60955	GCF_018141525.1	F1	WP_217915212.1	WP_217915835.1	WP_217915209.1	WP_217915210.1	-	WP_217915213.1	WP_217915214.1
Miltoncostaea oceani	SCSIO 61214	GCF_018141545.1	F1	WP_217921560.1	WP_217921562.1, WP_217920816.1	WP_217921565.1	WP_217921563.1	-	WP_217921559.1	WP_217921558.1

## Sheet: Table_S4
Table S4. Summary of chemoreceptor types in actinobacterial genomes
Organism Name	Strain	28H	36H	38H	40H	44H
Cellulomonas fimi	ATCC 484	0	0	9	0	1
Cellulomonas gilvus	ATCC 13127	0	0	5	0	0
Cellulosimicrobium cellulans	NEB113	0	0	2	0	0
Sanguibacter keddieii	DSM 10542	0	0	15	0	2
Jonesia denitrificans	NCTC10816	0	0	7	0	1
Mobiluncus curtisii	ATCC 43063	0	0	10	0	3
Kineococcus radiotolerans	SRS30216	0	0	20	0	2
Dermatophilus congolensis	NCTC13039	0	0	11	0	0
Pimelobacter simplex	VKM Ac-2033D	0	0	1	0	0
Nocardioides seonyuensis	MMS17-SY207-3	0	0	2	0	0
Actinoplanes missouriensis	431	0	0	24	1	5
Actinoplanes teichomyceticus	ATCC 31121	0	0	17	1	5
Actinoplanes friuliensis	DSM 7358	0	1	18	1	2
Actinosynnema mirum	DSM 43827	0	0	13	0	0
Actinosynnema pretiosum	X47	0	0	14	0	0
Geodermatophilus obscurus	DSM 43160	0	0	7	0	0
Acidothermus cellulolyticus	11B; ATCC 43068	0	0	4	1	0
Euzebya pacifica	DY32-46	0	0	2	0	1
Euzebya rosea	DSW09	0	0	3	0	2
Egibacter rhizosphaerae	EGI 80759	0	0	4	0	0
Egicoccus halophilus	EGI 80432	0	0	7	0	0
Nitriliruptor alkaliphilus	DSM 45188	0	0	3	0	0
Acidimicrobium ferrooxidans	DSM 10331	0	0	1	1	0
Ferrimicrobium acidiphilum	T23	1	0	0	1	0
Ferrithrix thermotolerans	DSM 19514	0	0	1	1	0
Acidithrix ferrooxidans	Py-F3	3	0	5	3	0
Aciditerrimonas ferrireducens	MV1	0	0	1	0	0
Actinomarinicola tropica	SCSIO 58843	0	0	3	0	1
Conexibacter arvalis	DSM 23288	0	0	0	1	8
Conexibacter woesei	DSM 14684	0	0	0	1	7
Solirubrobacter pauli	DSM 14954	0	0	0	0	21
Baekduia soli	BR7-21	0	0	0	0	1
Patulibacter americanus	DSM 16676	0	0	0	1	9
Patulibacter minatonensis	DSM 18081	0	0	0	0	1
Miltoncostaea marina	SCSIO 60955	0	0	0	0	4
Miltoncostaea oceani	SCSIO 61214	0	0	0	0	3
Ca. Solincola oleiphilus	Sk0_bin.67	0	2	0	0	4
Ca. Solincola oleiphilus	Sk3_bin.2	0	1	0	0	4
Ca. Solincola daggyaiensis	DG_1_6.bin.137	0	0	0	0	3
Ca. Halolacustris primus	Actinobacteria_bacterium_T3Sed10_139	0	0	0	1	0
Ca. Halolacustris primus	Actinobacteria_bacterium_CSSed11_136	0	0	0	0	0
Ca. Aquicultor secundus	Actinobacteria_bacterium_CG17_big_fil_post_rev_8_21_14_2_50_50_24	0	0	0	0	6
Ca. Aquicultor secundus	Actinobacteria_bacterium_CG_4_10_14_0_8_um_filter_50_43	0	0	0	0	5
Ca. Aquicultor primus	Actinobacteria_bacterium_GWC2_53_9	0	2	0	0	6
